# Supplementary material for: Mitogenome sequences of domestic cats demonstrate lineage expansions and dynamic mutation processes in a mitochondrial minisatellite
Source: BMC Genomics. 2023 Nov 17;24:690. doi: 10.1186/s12864-023-09789-1 (PMC10655372; doi:10.1186/s12864-023-09789-1)
Supplement: Supplementary file 1 — Additional file 1: Table S1. Details of all individuals analysed in this study, CR-predicted haplogroups, and sequencing methods. Table S2. Barcode combinations used for Nanopore sequencing. Table S3. Indels observed in Nanopore data from 93 domestic cat mitogenomes. Table S4. Variants specific to the domestic cat mitogenome reference sequence. Table S5. Variants list showing phylogenetic status. Table S6. Sequence variation in the RS2 repeat array. [file 12864_2023_9789_MOESM1_ESM.xlsx]

## Sheet: TableS1 IndividualsAnalysed
Table S1: Details of all individuals analysed in this study, CR-predicted haplogroups, and sequencing methods.
Sample name	Breed	Geographical origin (UK postcode area)	CR predicted haplogroup	Source	Sequencing Technology
104	Burmese	SW15	A	Ottolini et al. 2017	Nanoporea
107	Domestic Shorthair	BN1	A	Ottolini et al. 2017	Nanopore
114	Domestic Shorthair	BR3	A	Ottolini et al. 2017	Nanopore
11	Domestic Shorthair	L12	A	Ottolini et al. 2017	Nanopore
12	Domestic Shorthair	L40	A	Ottolini et al. 2017	Nanopore
28	Domestic Shorthair	DN14	A	Ottolini et al. 2017	Nanopore
31	Unknown	CW6	A	Ottolini et al. 2017	Nanopore
32	Domestic Shorthair	NE45	A	Ottolini et al. 2017	Nanopore
35	Domestic Shorthair	NG7	A	Ottolini et al. 2017	Nanopore
3	Domestic Shorthair	NW3	A	Ottolini et al. 2017	Nanopore; Illumina
46	Domestic Shorthair	OX4	A	Ottolini et al. 2017	Nanopore
4	Domestic Shorthair	N8	A	Ottolini et al. 2017	Nanopore
54	Domestic Shorthair	OX2	A	Ottolini et al. 2017	Nanopore
5	Unknown	BL5	A	Ottolini et al. 2017	Nanopore
61	Domestic Longhair	SS6	A	Ottolini et al. 2017	Nanopore
63	Sphynx	CO1	A	Ottolini et al. 2017	Nanopore
6	Birman	L23	A	Ottolini et al. 2017	Nanopore
71	Domestic Shorthair	TS14	A	Ottolini et al. 2017	Nanopore
75	Siamese	WR4	A	Ottolini et al. 2017	Nanopore
87	Unknown	KT3	A	Ottolini et al. 2017	Nanopore
91	Oriental Shorthair	KT13	A	Ottolini et al. 2017	Nanopore
99	Domestic Shorthair	BN1	A	Ottolini et al. 2017	Nanopore
P12	Domestic Shorthair	PO5	A	Ottolini et al. 2017	Nanopore
P6	Domestic Shorthair	PO17	A	Ottolini et al. 2017	Nanopore
106	Domestic Shorthair	BN1	B	Ottolini et al. 2017	Nanopore
108	Ragdoll	BN27	B	Ottolini et al. 2017	Nanopore
111	Domestic Shorthair	SO16	B1	Ottolini et al. 2017	Nanopore
17	Domestic Shorthair	CW11	B	Ottolini et al. 2017	Nanopore
2	Domestic Shorthair	RG40	B1	Ottolini et al. 2017	Nanopore
30	Domestic Shorthair	PE8	B	Ottolini et al. 2017	Nanopore
37	Domestic Shorthair	SK4	B	Ottolini et al. 2017	Nanopore
38	Devon Rex	NG9	B	Ottolini et al. 2017	Nanopore
41	Domestic Shorthair	DN4	B	Ottolini et al. 2017	Nanopore; Illumina
43	Unknown	SK8	B-UK1	Ottolini et al. 2017	Nanopore
47	Domestic Shorthair	SL9	B	Ottolini et al. 2017	Nanopore
48	Domestic Shorthair	SL9	B	Ottolini et al. 2017	Nanopore
50	Domestic Longhair	ST13	B	Ottolini et al. 2017	Nanopore
56	Unknown	OX10	B	Ottolini et al. 2017	Nanopore
60	Domestic Shorthair	SS8	B	Ottolini et al. 2017	Nanopore
64	Domestic Longhair	OL11	B	Ottolini et al. 2017	Nanopore
68	Domestic Shorthair	WD17	B1	Ottolini et al. 2017	Nanopore
76	Domestic Shorthair	SS13	B	Ottolini et al. 2017	Nanopore
P14	Domestic Shorthair	PO5	B	Ottolini et al. 2017	Nanopore
P5	Domestic Longhair	PO17	B	Ottolini et al. 2017	Nanopore
P7	Domestic Shorthair	PO5	B-UK1	Ottolini et al. 2017	Nanopore
115	Domestic Longhair	RH12	C	Ottolini et al. 2017	Nanopore
18	Birman	CW11	C	Ottolini et al. 2017	Nanopore
21	Domestic Shorthair	HX6	C	Ottolini et al. 2017	Nanopore
22	Domestic Shorthair	DE56	C	Ottolini et al. 2017	Nanopore
23	Domestic Longhair	NN4	C	Ottolini et al. 2017	Nanopore
25	Domestic Shorthair	CW8	C	Ottolini et al. 2017	Nanopore
27	Domestic Shorthair	CH7	C	Ottolini et al. 2017	Nanopore
29	Domestic Shorthair	HA8	C	Ottolini et al. 2017	Nanopore
36	Domestic Shorthair	SK4	C-UK2	Ottolini et al. 2017	Nanopore; Illumina
51	Domestic Shorthair	PE9	C	Ottolini et al. 2017	Nanopore
58	Domestic Shorthair	WF12	C	Ottolini et al. 2017	Nanopore
72	Domestic Shorthair	NR8	C	Ottolini et al. 2017	Nanopore
74	Domestic Shorthair	TS9	C	Ottolini et al. 2017	Nanopore
77	Domestic Shorthair	YO16	C	Ottolini et al. 2017	Nanopore
7	Domestic Shorthair	L23	C	Ottolini et al. 2017	Nanopore
80	Domestic Shorthair	TS9	C	Ottolini et al. 2017	Nanopore
85	Domestic Shorthair	KT3	C	Ottolini et al. 2017	Nanopore
88	Domestic Longhair	RH16	C	Ottolini et al. 2017	Nanopore
8	Domestic Shorthair	N8	C	Ottolini et al. 2017	Nanopore
95	Domestic Shorthair	BN41	C	Ottolini et al. 2017	Nanopore; Illumina
9	Domestic Shorthair	PE1	C	Ottolini et al. 2017	Nanopore
A	Unknown	PO19	C	Ottolini et al. 2017	Nanopore
112	Burmese	ME5	D	Ottolini et al. 2017	Nanopore
13	Domestic Shorthair	PE9	D	Ottolini et al. 2017	Nanopore
39	Domestic Shorthair	B69	D	Ottolini et al. 2017	Nanopore
90	Domestic Shorthair	BN3	F	Ottolini et al. 2017	Nanopore
P8	Domestic Shorthair	PO14	D	Ottolini et al. 2017	Nanopore
14	Domestic Shorthair	HP5	E	Ottolini et al. 2017	Nanopore; Illumina
81	Domestic Shorthair	EC1	E	Ottolini et al. 2017	Nanopore
94	Bengal	BN3	E	Ottolini et al. 2017	Nanopore; Illumina
42	Domestic Shorthair	CW8	F	Ottolini et al. 2017	Nanopore
45	Domestic Shorthair	OX4	F	Ottolini et al. 2017	Nanopore
78	Domestic Shorthair	NR12	F	Ottolini et al. 2017	Nanopore
79	Domestic Shorthair	NE8	F	Ottolini et al. 2017	Nanopore
83	Domestic Shorthair	KT17	F	Ottolini et al. 2017	Nanopore
P17	Domestic Shorthair	PO5	F	Ottolini et al. 2017	Nanopore
118	Domestic Shorthair	RH1	H	Ottolini et al. 2017	Nanopore
26	Domestic Shorthair	S8	H	Ottolini et al. 2017	Nanopore
67b	Domestic Shorthair	IG2	H	Ottolini et al. 2017	Nanopore; Illumina
105	Domestic Shorthair	SW3	I	Ottolini et al. 2017	Nanopore
44	Domestic Shorthair	B33	I	Ottolini et al. 2017	Nanopore; Illumina
66	Domestic Longhair	EX2	I	Ottolini et al. 2017	Nanopore; Illumina
P16	Domestic Shorthair	PO5	J	Ottolini et al. 2017	Nanopore
73	Domestic Shorthair	BN1	OL1	Ottolini et al. 2017	Nanopore
C	Domestic Shorthair	PO5	F	Ottolini et al. 2017	Illumina
G	Domestic Shorthair	PO17	B	Ottolini et al. 2017	Illumina
P1	Domestic Shorthair	PO5	B1	Ottolini et al. 2017	Illumina
P11	Domestic Shorthair	PO17	B	Ottolini et al. 2017	Illumina
P19	Domestic Shorthair	PO5	B	Ottolini et al. 2017	Illumina
BCB29	Unknown	-	A	Bristol Veterinary School	Nanopore
BCB34	Domestic Shorthair	-	B	Bristol Veterinary School	Nanopore
BCB32	Domestic Shorthair	-	C-UK2	Bristol Veterinary School	Nanopore
BCB33	Domestic Shorthair	-	C	Bristol Veterinary School	Nanopore
121	Domestic Shorthair	RG1	A	Ottolini et al. 2017	Illumina
122	Domestic Shorthair	RG40	F	Ottolini et al. 2017	Illumina
123	Tonkinese	RG26	D	Ottolini et al. 2017	Illumina
124	Domestic Shorthair	RG26	C-UK1	Ottolini et al. 2017	Illumina
101	Burmilla	KT11	A	Ottolini et al. 2017	Illumina
109	Domestic Shorthair	GU1	F	Ottolini et al. 2017	Illumina
110	Bengal	CR0	G	Ottolini et al. 2017	Illumina
113	Domestic Shorthair	KT18	H	Ottolini et al. 2017	Illumina
86	Persian	KT3	B	Ottolini et al. 2017	Illumina
97	Domestic Longhair	BN1	B	Ottolini et al. 2017	Illumina
70	Domestic Longhair	DE14	B1	Ottolini et al. 2017	Illumina
82	Domestic Shorthair	BH23	C	Ottolini et al. 2017	Illumina
57	Domestic Shorthair	MK5	I	Ottolini et al. 2017	Illumina
62	British Blue	SS6	C	Ottolini et al. 2017	Illumina
65	Domestic Shorthair	SS6	G	Ottolini et al. 2017	Illumina
52	Siamese	HX1	A	Ottolini et al. 2017	Illumina
53	Domestic Longhair	SS1	B-UK1	Ottolini et al. 2017	Illumina
55	Domestic Shorthair	OX2	D	Ottolini et al. 2017	Illumina
24	Burmese	B77	D	Ottolini et al. 2017	Illumina
20	Domestic Shorthair	CV5	A	Ottolini et al. 2017	Illumina
15	Domestic Shorthair	HP5	B	Ottolini et al. 2017	Illumina
Wild cat	n/a	-	-	Twycross Zoo	Nanopore (Flongle)
Sand cat	n/a	-	-	Laboratory collection	Nanopore (Flongle)
a: flowcell unless otherwise stated; b: suggested proxy reference sequence lacking putative errors in NC_001700

## Sheet: TableS2 BarcodeCombinations
Table S2. Barcode combinations used for nanopore sequencing.
Combination	F (5´ – 3´) of 8.7 kb fragment	R (5´ – 3´) of 8.7 kb fragment	F (5´ – 3´) of 9.7 kb fragment	R (5´ – 3´) of 9.7 kb fragment
1	CTGAGGTGATCAG	ATCCGGTCGGAGA	TTATTCGCACACT	TTGCGTCTCACGC
2	CTGAGGTGATCAG	CTGAGGTGATCAG	TTATTCGCACACT	TTATTCGCACACT
3	CTGAGGTGATCAG	AGTGTCCTGCTAG	TTATTCGCACACT	TGCACAGGCGGCA
4	CTGAGGTGATCAG	ATAAGCAATTCGA	TTATTCGCACACT	AACATGTGGTAAG
5	AGTGTCCTGCTAG	ATCCGGTCGGAGA	TTGCGTCTCACGC	TTGCGTCTCACGC
6	AGTGTCCTGCTAG	AGTGTCCTGCTAG	TTGCGTCTCACGC	TGCACAGGCGGCA
7	AGTGTCCTGCTAG	ATAAGCAATTCGA	TTGCGTCTCACGC	AACATGTGGTAAG
8	ATAAGCAATTCGA	ATAAGCAATTCGA	AACATGTGGTAAG	AACATGTGGTAAG

## Sheet: TableS3 NanoporeIndels
Table S3: Indels observed in nanopore data from 93 domestic cat mitogenomes.
a) Single-base indels within homopolymeric regions.
Position	Type	NC_001700 Sequence	Region/ gene	Effect	Indels also seen in Illumina data?*
610	Del	6 Cs	Control Region	Non-coding	N
1245	Del	7 As	12S rRNA	Non-protein-coding	Y
1813	Del	7 As	12S rRNA	Non-protein-coding	Y
4786	Del	6 Cs	ND2	Frameshift	N
5542	Del	6 Cs	ND2	Frameshift	N
6067	Del	8 As	Origin of replication (light chain)	Non-coding	N
8812	Del	8 As	ATP8	Frameshift	N
12604	Ins	6 As	tRNA-Leu	Non-protein-coding	Y
15902	Del	5 Gs	CYTB	Frameshift	N
16404	Del	7 As	Control Region	Non-coding	Y
* Nine cat mitogenomes sequenced with both technologies, and 26 with Illumina only.
b) Single-base indels within non-homopolymeric regions.
Position	Type	Region/gene
59.1	Ins	Control Region
1709.1	Ins	12S rRNA
3094.1	Ins	16S rRNA

## Sheet: TableS4 RefSeqVariants 
Table S4. Variants specific to the domestic cat mitogenome reference sequence.
Position	NC_001700 base	Observed base	Location	NC_001700 codon	Observed codon
134	T	A	CR	-	-
181	G	A	CR	-	-
245	G	C	CR	-	-
262	T	A	CR	-	-
264	G	A	CR	-	-
586	A	DEL	CR	-	-
676	C	A	CR	-	-
2825	C	T	16S rRNA	-	-
2831	G	T	16S rRNA	-	-
3713	C	T	ND1	CTC - Leu	CTT - Leu
4248	G	A	ND1	GAT - Asp	AAT - Asn
4373	G	A	ND1	GAG - Glu	GAA - Glu
4786	C	A	ND2	AAC - Asn	AAA - Lys
4792	T	C	ND2	CCT - Pro	CCC - Pro
4973	G	A	ND2	GCC - Ala	ACC - Thr
4997	T	G	ND2	TGA - Trp	GGA - Gly
6230	G	T	COI	CGG - Arg	CGT - Arg
6590	G	C	COI	GGG - Gly	GGC - Gly
8800	G	T	ATP8	CGG - Arg	CTG - Leu
8801	G	T	ATP8	CGG - Arg	CGT - Arg
9614	T	C	COIII	TTA - Leu	TCA - Ser
10812	G	A	ND4L	TCG - Ser	TCA - Ser
10900	G	A	ND4L	GCC - Ala	ACC - Thr
11105	C	A	ND4	TGC - Cys	TGA - Trp
11111	G	A	ND4	TCG - Ser	TCA - Ser
11197	G	A	ND4	GGC - Gly	GAG - Glu
11199	C	A	ND4	CAT - His	AAT - Asn
11469	G	A	ND4	GAC - Asp	AAC - Asn
12098	G	C	ND4	GGG - Gly	GGC - Gly
13179	C	T	ND5	TTC - Phe	TTT - Phe
13419	G	C	ND5	CGG - Arg	CGC - Arg
13534	G	A	ND5	GTT - Val	ATT - Ile
14322	C	A	ND5	CCC - Pro	CCA - Pro
14850	G	A	ND6	ACT - Thr	AAT - Asn
15538	G	C	CYTB	GGG - Gly	GGC - Gly
15576	G	C	CYTB	GGC - Gly	GCC - Ala
15618	G	C	CYTB	GGA - Gly	GCA - Ala
16090	G	C	CYTB	GGG - Gly	GGC - Gly
16315	G	C	CR	-	-
16381	G	C	CR	-	-
16488	G	T	CR	-	-
CR: Control Region

## Sheet: TableS5 mtDNASeqVariants
Table S5: Variants list showing phylogenetic status.
		Cat ID	3	71	121	107	11	31	35	4	54	61	6	75	87	99	BCB29	P12	P6	32	20	12	114	28	5	91	52	46	104	63	101	111	2	68	70	P1	P11	17	30	37	38	47	48	64	P14	97	P19	41	76
Refseq position	Refseq base	119 variant	A	A	A	A	A	A	A	A	A	A	A	A	A	A	A	A	A	A	A	A	A	A	A	A	A	A	A	A	A	B1	B1	B1	B1	B1	B	B	B	B	B	B	B	B	B	B	B	B	B
7	A	G	A	A	A	A	A	A	A	A	A	A	A	A	A	A	A	A	A	A	A	A	A	A	A	A	A	A	A	A	A	A	A	A	A	A	A	A	A	A	A	A	A	A	A	A	A	A	A
59	T	C	C	C	C	C	C	C	C	C	C	C	C	C	C	C	C	C	C	C	C	C	C	C	C	C	C	C	C	C	C	C	C	C	C	C	C	C	C	C	C	C	C	C	C	C	C	C	C
59.1	-	T_ins	-	-	-	-	-	-	-	-	-	-	-	-	-	-	-	-	-	-	-	-	-	-	-	-	-	-	-	-	-	-	-	-	-	-	-	-	-	-	-	-	-	-	-	-	-	-	-
63	T	A	T	T	T	T	T	T	T	T	T	T	T	T	T	T	T	T	T	T	T	T	T	T	T	T	T	T	T	T	T	A	A	A	A	A	A	A	A	A	A	A	A	A	A	A	A	A	A
130	T	C	C	C	C	C	C	C	C	C	C	C	C	C	C	C	C	C	C	C	C	C	C	C	C	C	C	C	C	C	C	T	T	T	T	T	T	T	T	T	T	T	T	T	T	T	T	T	T
134	T	A	A	A	A	A	A	A	A	A	A	A	A	A	A	A	A	A	A	A	A	A	A	A	A	A	A	A	A	A	A	A	A	A	A	A	A	A	A	A	A	A	A	A	A	A	A	A	A
159	T	C	T	T	T	T	T	T	T	T	T	T	T	T	T	T	T	T	T	T	T	T	T	T	T	T	T	T	T	T	T	C	C	C	C	C	C	C	C	C	C	C	C	C	C	C	C	C	C
160	C	T	C	C	C	C	C	C	C	C	C	C	C	C	C	C	C	C	C	C	C	C	C	C	C	C	C	C	C	C	C	C	C	C	C	C	C	C	C	C	C	C	C	C	C	C	C	C	C
161	T	C	T	T	T	T	T	T	T	T	T	T	T	T	T	T	T	T	T	T	T	T	T	T	T	T	T	T	T	T	T	T	T	T	T	T	T	T	T	T	T	T	T	T	T	T	T	T	T
169	C	T	T	T	T	T	T	T	T	T	T	T	T	T	T	T	T	T	T	T	T	T	T	T	T	T	T	T	T	T	T	T	T	T	T	T	T	T	T	T	T	T	T	T	T	T	T	T	T
173	G	A	A	A	A	A	A	A	A	A	A	A	A	A	A	A	A	A	A	A	A	A	A	A	A	A	A	A	A	A	A	G	G	G	G	G	G	G	G	G	G	G	G	G	G	G	G	G	G
181	G	A	A	A	A	A	A	A	A	A	A	A	A	A	A	A	A	A	A	A	A	A	A	A	A	A	A	A	A	A	A	A	A	A	A	A	A	A	A	A	A	A	A	A	A	A	A	A	A
245	G	C	C	C	C	C	C	C	C	C	C	C	C	C	C	C	C	C	C	C	C	C	C	C	C	C	C	C	C	C	C	C	C	C	C	C	C	C	C	C	C	C	C	C	C	C	C	C	C
262	T	A	A	A	A	A	A	A	A	A	A	A	A	A	A	A	A	A	A	A	A	A	A	A	A	A	A	A	A	A	A	A	A	A	A	A	A	A	A	A	A	A	A	A	A	A	A	A	A
264	G	A	A	A	A	A	A	A	A	A	A	A	A	A	A	A	A	A	A	A	A	A	A	A	A	A	A	A	A	A	A	A	A	A	A	A	A	A	A	A	A	A	A	A	A	A	A	A	A
269	C	T	C	C	C	C	C	C	C	C	C	C	C	C	C	C	C	C	C	C	C	C	C	C	C	C	C	C	C	C	C	C	C	C	C	C	C	C	C	C	C	C	C	C	C	C	C	C	C
565	T	C	T	T	T	T	T	T	T	T	T	T	T	T	T	T	T	T	T	T	T	T	T	T	T	T	T	T	T	T	T	T	T	T	T	T	T	T	T	T	T	T	T	T	T	T	T	T	T
570	G	A	G	G	G	G	G	G	G	G	G	G	G	G	G	G	G	G	G	G	G	G	G	G	G	G	G	G	G	G	G	A	A	A	A	A	A	A	A	A	A	A	A	A	A	A	A	A	A
586	A	.-	-	-	-	-	-	-	-	-	-	-	-	-	-	-	-	-	-	-	-	-	-	-	-	-	-	-	-	-	-	-	-	-	-	-	-	-	-	-	-	-	-	-	-	-	-	-	-
637	T	A	T	T	T	T	T	T	T	T	T	T	T	T	T	T	T	T	T	T	T	T	T	T	T	T	T	T	T	T	T	A	A	A	A	A	A	A	A	A	A	A	A	A	A	A	A	A	A
676	C	A	A	A	A	A	A	A	A	A	A	A	A	A	A	A	A	A	A	A	A	A	A	A	A	A	A	A	A	A	A	A	A	A	A	A	A	A	A	A	A	A	A	A	A	A	A	A	A
743	T	C	C	C	C	C	C	C	C	C	C	C	C	C	C	C	C	C	C	C	C	C	C	C	C	C	C	C	C	C	C	T	T	T	T	T	T	T	T	T	T	T	T	T	T	T	T	T	T
744	T	C	C	C	C	C	C	C	C	C	C	C	C	C	C	C	C	C	C	C	C	C	C	C	C	C	C	C	C	C	C	C	C	C	C	C	C	C	C	C	C	C	C	C	C	C	C	C	C
746	T	C	C	C	C	C	C	C	C	C	C	C	C	C	C	C	C	C	C	C	C	C	C	C	C	C	C	C	C	C	C	T	T	T	T	T	T	T	T	T	T	T	T	T	T	T	T	T	T
799	A	G	A	G	A	A	A	A	A	A	A	A	A	A	A	A	A	A	A	A	A	A	A	A	A	A	A	A	A	A	A	A	A	A	A	A	A	A	A	A	A	A	A	A	A	A	A	A	A
807	G	A	G	G	G	G	G	G	G	G	G	G	G	G	G	G	G	G	G	G	G	G	G	G	G	G	G	G	G	G	G	A	A	A	A	A	A	A	A	A	A	A	A	A	A	A	A	A	A
846	T	C	C	C	C	C	C	C	C	C	C	C	C	C	C	C	C	C	C	C	C	C	C	C	C	C	C	C	C	C	C	C	C	C	C	C	C	C	C	C	C	C	C	C	C	C	C	C	C
860	A	G	A	A	A	A	A	A	A	A	A	A	A	A	A	A	A	A	A	A	A	A	A	A	A	A	A	A	A	A	A	A	A	A	A	A	A	A	A	A	A	A	A	A	A	A	A	A	A
964	G	A	G	G	G	G	G	G	G	G	G	G	G	G	G	G	G	G	G	G	G	G	G	G	G	G	G	G	G	G	G	G	G	G	G	G	G	G	G	G	G	G	G	G	G	G	G	G	G
1020	G	A	G	G	G	G	G	G	G	G	G	G	G	G	G	G	G	G	G	G	G	G	G	G	G	G	G	G	G	G	G	A	A	A	A	A	A	A	A	A	A	A	A	A	A	A	A	A	A
1073	T	C	T	T	T	T	T	T	T	T	T	T	T	T	T	T	T	T	T	T	T	T	T	T	C	T	T	T	T	T	T	T	T	T	T	T	T	T	T	T	T	T	T	T	T	T	T	T	T
1087	G	A	G	G	G	G	G	G	A	G	G	G	G	G	G	G	G	G	G	G	G	G	G	G	G	G	G	G	G	G	G	G	G	G	G	G	G	G	G	G	G	G	G	G	G	G	G	G	G
1104	T	C	T	T	T	T	T	T	T	T	T	T	T	T	T	T	T	T	T	T	T	T	T	T	T	T	T	T	T	T	T	T	T	T	T	T	T	T	T	T	T	T	T	T	T	T	T	T	T
1276	G	A	G	G	G	G	G	G	G	G	G	G	G	G	G	G	G	G	G	G	G	G	G	G	G	G	G	G	G	G	G	G	G	G	G	G	G	G	G	G	G	G	G	G	G	G	G	G	G
1376	T	C	C	C	C	C	C	C	C	C	C	C	C	C	C	C	C	C	C	C	C	C	C	C	C	C	C	C	C	C	C	C	C	C	C	C	C	C	C	C	C	C	C	C	C	C	C	C	C
1407	C	T	C	C	C	C	C	C	C	C	C	C	C	C	C	C	C	C	C	C	C	C	C	C	C	C	C	C	C	C	C	T	T	T	T	T	T	T	T	T	T	T	T	T	T	T	T	T	T
1607	T	C	T	T	T	T	T	T	T	T	T	T	T	T	T	T	T	T	T	T	T	T	T	T	T	T	T	T	T	T	T	T	T	T	T	T	T	T	T	C	T	T	T	T	T	T	T	T	T
1708	T	C	T	T	T	T	T	T	T	T	T	T	T	T	T	T	T	T	T	T	T	T	T	T	T	T	T	T	T	T	T	C	C	C	C	C	C	C	C	C	C	C	C	C	C	C	C	C	C
1709.1	-	T_ins	-	-	-	-	-	-	-	-	-	-	-	-	-	-	-	-	T	-	-	-	-	-	-	-	-	-	-	-	-	-	-	-	-	-	-	-	-	-	-	-	-	-	-	-	-	-	-
1809	T	C	T	T	T	T	T	T	T	T	T	T	T	T	T	C	T	T	T	T	T	T	T	T	T	T	T	T	T	T	T	T	T	T	T	T	T	T	T	T	T	T	T	T	T	T	T	T	T
1831	T	C	T	T	T	T	T	T	T	T	T	T	T	T	T	T	T	T	T	T	T	T	T	T	T	T	T	T	T	T	T	T	T	T	T	T	T	T	T	T	T	T	T	T	T	T	T	T	T
1834	C	T	C	C	C	C	C	C	C	C	C	C	C	C	C	C	C	C	C	T	T	C	C	C	C	C	C	C	C	C	C	C	C	C	C	C	C	C	C	C	C	C	C	C	C	C	C	C	C
2003	T	C	T	T	T	T	T	T	T	T	T	T	T	T	T	T	T	T	T	T	T	T	T	T	T	T	T	T	T	T	T	C	C	C	C	C	C	C	C	C	C	C	C	C	C	C	C	C	C
2110	A	G	A	A	A	A	A	A	A	A	A	A	A	A	A	A	A	A	A	A	A	A	A	A	A	A	A	A	A	A	A	A	A	A	A	A	A	A	A	A	A	A	A	A	A	A	A	A	A
2169	C	T	C	C	C	C	C	C	C	C	C	C	C	C	C	C	C	C	C	C	C	C	C	C	C	C	C	C	C	C	C	C	C	C	C	C	C	C	C	C	C	C	C	C	C	C	C	C	C
2234	T	C	T	T	T	T	T	T	T	T	T	T	T	T	T	T	T	T	T	T	T	T	T	T	T	T	T	T	T	T	T	T	T	T	T	T	T	T	T	T	T	T	T	T	T	T	T	T	T
2511	A	G	A	A	A	A	A	A	A	A	A	A	A	A	A	A	A	A	A	A	A	A	A	A	A	A	A	A	A	A	A	A	A	A	A	A	A	A	A	A	A	A	A	A	A	A	A	A	A
2541	A	G	A	A	A	A	A	A	A	A	A	A	A	A	A	A	A	A	A	A	A	A	A	A	A	A	A	A	A	A	A	A	A	A	A	A	A	A	A	A	A	A	A	A	A	A	A	A	A
2622	T	C	T	T	T	T	T	T	T	T	T	T	T	T	T	T	T	T	T	T	T	T	T	T	T	T	T	T	T	T	T	C	C	C	C	C	C	C	C	C	C	C	C	C	C	C	C	C	C
2825	C	T	T	T	T	T	T	T	T	T	T	T	T	T	T	T	T	T	T	T	T	T	T	T	T	T	T	T	T	T	T	T	T	T	T	T	T	T	T	T	T	T	T	T	T	T	T	T	T
2831	G	T	T	T	T	T	T	T	T	T	T	T	T	T	T	T	T	T	T	T	T	T	T	T	T	T	T	T	T	T	T	T	T	T	T	T	T	T	T	T	T	T	T	T	T	T	T	T	T
3094.1	-	T_ins	-	-	-	-	-	-	-	-	-	-	-	-	-	-	T	-	-	-	-	-	-	-	-	-	-	-	-	-	-	-	-	-	-	-	-	-	-	-	-	-	-	-	-	-	-	-	-
3133	T	C	T	T	T	T	T	T	T	T	T	T	T	T	T	T	T	T	T	T	T	T	T	T	T	T	T	T	T	T	T	C	C	C	C	C	C	C	C	C	C	C	C	C	C	C	C	C	C
3153	T	C	T	T	T	T	T	T	T	T	T	T	T	T	T	T	T	T	T	T	T	T	T	T	T	T	T	T	T	T	T	T	T	T	T	T	T	T	T	T	T	T	T	T	T	T	T	T	T
3181	C	T	T	T	T	T	T	T	T	T	T	T	T	T	T	T	T	T	T	T	T	T	T	T	T	T	T	T	T	T	T	C	C	C	C	C	C	C	C	C	C	C	C	C	C	C	C	C	C
3182	T	C	C	C	C	C	C	C	C	C	C	C	C	C	C	C	C	C	C	C	C	C	C	C	C	C	C	C	C	C	C	T	T	T	T	T	T	T	T	T	T	T	T	T	T	T	T	T	T
3520	A	G	A	A	A	A	A	A	A	A	A	A	A	A	A	A	A	A	A	A	A	A	A	A	A	A	A	A	A	A	A	A	A	A	A	A	A	A	A	A	A	A	A	A	A	A	A	A	A
3542	G	A	G	G	G	G	G	G	G	G	G	G	G	G	G	G	G	G	G	G	G	G	G	G	G	G	G	G	G	G	G	G	G	G	G	G	G	G	G	G	G	G	G	G	G	G	G	G	G
3632	A	G	A	A	A	A	A	A	A	A	A	A	A	A	A	A	A	A	A	A	A	A	A	A	A	A	A	A	A	A	A	A	A	A	A	A	A	A	A	A	A	A	A	A	A	A	A	A	A
3713	C	T	T	T	T	T	T	T	T	T	T	T	T	T	T	T	T	T	T	T	T	T	T	T	T	T	T	T	T	T	T	T	T	T	T	T	T	T	T	T	T	T	T	T	T	T	T	T	T
3729	G	A	G	G	G	G	G	G	G	G	G	G	G	G	G	G	G	G	G	G	G	G	G	G	G	G	G	G	G	G	G	A	A	A	A	A	A	A	A	A	A	A	A	A	A	A	A	A	A
3737	A	G	A	A	A	A	A	A	A	A	A	A	A	A	A	A	A	A	A	A	A	A	A	A	A	A	A	A	A	A	A	G	G	G	G	G	G	G	G	G	G	G	G	G	G	G	G	G	G
3841	T	C	T	T	T	T	T	T	T	T	T	T	T	T	T	T	T	T	T	T	T	T	T	T	T	T	T	T	T	T	T	T	T	T	T	T	T	T	T	T	T	T	T	T	T	T	T	T	T
3843	C	T	C	C	C	C	C	C	C	C	C	C	C	C	C	C	C	C	C	C	C	C	C	C	C	C	C	C	C	C	C	C	C	C	C	C	C	C	C	C	C	C	C	C	C	C	C	C	C
3845	A	T	A	A	A	A	A	A	A	A	A	A	A	A	A	A	A	A	A	A	A	A	A	A	A	A	A	A	A	A	A	A	A	A	A	A	A	A	A	A	A	A	A	A	A	A	A	A	A
3851	C	A	C	C	C	C	A	C	C	C	C	C	C	C	C	C	C	C	C	C	C	C	C	C	C	C	C	C	C	C	C	C	C	C	C	C	C	C	C	C	C	C	C	C	C	C	C	C	C
3896	G	A	A	A	A	A	A	A	A	A	A	A	A	A	A	A	A	A	A	A	A	A	A	A	A	A	A	A	A	A	A	G	G	G	G	G	G	G	G	G	G	G	G	G	G	G	G	G	G
3905	C	T	C	C	C	C	C	C	C	C	C	C	C	C	C	C	C	C	C	C	C	C	C	C	C	C	C	C	C	C	C	C	C	C	C	C	C	C	C	C	C	C	C	C	C	C	C	C	C
3929	G	A	G	G	G	G	G	G	G	G	G	G	G	G	G	G	G	G	G	G	G	G	G	G	G	G	G	G	G	G	G	G	G	G	G	G	G	G	G	G	G	G	G	G	G	G	G	G	G
3941	A	T	A	A	A	A	A	A	A	A	A	A	A	A	A	A	A	A	A	A	A	A	A	A	A	A	A	A	A	A	A	T	T	T	T	T	T	T	T	T	T	T	T	T	T	T	T	T	T
3956	T	C	T	T	T	T	T	T	T	T	T	T	T	T	T	T	T	T	T	T	T	T	T	T	T	T	T	T	T	T	T	T	T	T	T	T	T	T	T	T	T	T	T	T	T	T	T	T	T
3995	C	T	T	T	T	T	T	T	T	T	T	T	T	T	T	T	T	T	T	T	T	T	T	T	T	T	T	T	T	T	T	T	T	T	T	T	T	T	T	T	T	T	T	T	T	T	T	T	T
4034	C	T	C	C	C	C	C	C	C	C	C	C	C	C	C	C	C	C	C	C	C	C	C	C	C	C	C	C	C	C	C	C	C	C	C	C	C	C	C	C	C	C	C	C	C	C	C	C	C
4040	T	C	T	T	T	T	T	T	T	T	T	T	T	T	T	T	T	T	T	T	T	T	T	T	T	T	T	T	T	T	T	T	T	T	T	T	T	T	T	T	T	T	T	T	T	T	T	T	T
4076	A	G	A	A	A	A	A	A	A	A	A	A	A	A	A	A	A	A	A	A	A	A	A	A	A	A	A	A	A	A	A	A	A	A	A	A	A	A	A	A	A	A	A	A	A	A	A	A	A
4128	A	G	G	G	G	G	G	G	G	G	G	G	G	G	G	G	G	G	G	G	G	G	G	G	G	G	G	G	G	G	G	A	A	A	A	A	A	A	A	A	A	A	A	A	A	A	A	A	A
4130	A	G	G	G	G	G	G	G	G	G	G	G	G	G	G	G	G	G	G	G	G	G	G	G	G	G	G	G	G	G	G	G	G	G	G	G	G	G	G	G	G	G	G	G	G	G	G	G	G
4182	C	T	C	C	C	C	C	C	C	C	C	C	C	C	C	C	C	C	C	C	C	C	C	C	C	C	C	C	C	C	C	C	C	C	C	C	C	C	C	C	C	T	T	C	C	C	C	C	C
4196	C	T	T	T	T	T	T	T	T	T	T	T	T	T	T	T	T	T	T	T	T	T	T	T	T	T	T	T	T	T	T	T	T	T	T	T	T	T	T	T	T	T	T	T	T	T	T	T	T
4214	G	A	G	G	G	G	G	G	G	G	G	G	G	G	G	G	G	G	G	G	G	G	G	G	G	G	G	G	G	G	G	G	G	G	G	G	G	G	G	G	G	G	G	G	G	G	G	G	G
4232	A	G	G	G	G	G	G	G	G	G	G	G	G	G	G	G	G	G	G	G	G	G	G	G	G	G	G	G	G	G	G	A	A	A	A	A	A	A	A	A	A	A	A	A	A	A	A	A	A
4248	G	A	A	A	A	A	A	A	A	A	A	A	A	A	A	A	A	A	A	A	A	A	A	A	A	A	A	A	A	A	A	A	A	A	A	A	A	A	A	A	A	A	A	A	A	A	A	A	A
4298	T	C	T	T	T	T	T	T	T	T	T	T	T	T	T	T	T	T	T	T	T	T	T	T	T	T	T	T	T	T	T	T	T	T	T	T	T	T	T	T	T	T	T	T	T	T	T	T	T
4373	G	A	A	A	A	A	A	A	A	A	A	A	A	A	A	A	A	A	A	A	A	A	A	A	A	A	A	A	A	A	A	A	A	A	A	A	A	A	A	A	A	A	A	A	A	A	A	A	A
4396	T	C	T	T	T	T	T	T	T	T	T	T	T	T	T	T	T	T	T	T	T	T	T	T	T	T	T	T	T	T	T	T	T	T	T	T	T	T	T	T	T	T	T	T	T	T	T	T	T
4406	T	A	T	T	T	T	T	T	T	T	T	T	T	T	T	T	T	T	T	T	T	T	T	T	T	T	T	T	T	T	T	T	T	T	T	T	T	T	T	T	T	T	T	T	T	T	T	T	T
4430	G	A	G	G	G	G	G	G	G	G	G	G	G	G	G	G	G	G	G	G	G	G	G	G	G	G	G	G	G	G	G	G	G	G	G	G	G	G	G	G	G	G	G	G	G	G	G	G	G
4433	C	T	C	C	C	C	C	C	C	C	C	C	C	C	C	C	C	C	C	C	C	C	C	C	C	C	C	C	C	C	C	C	C	C	C	C	C	C	C	C	C	C	C	C	C	C	C	C	C
4443	T	C	T	T	T	T	T	T	T	T	T	T	T	T	T	T	T	T	T	T	T	T	T	T	T	T	T	T	T	T	T	T	T	T	T	T	T	T	T	T	T	T	T	T	T	T	T	T	T
4508	A	G	G	G	G	G	G	G	G	G	G	G	G	G	G	G	G	G	G	G	G	G	G	G	G	G	G	G	G	G	G	A	A	A	A	A	A	A	A	A	A	A	A	A	A	A	A	A	A
4553	C	T	T	T	T	T	T	T	T	T	T	T	T	T	T	T	T	T	T	T	T	T	T	T	T	T	T	T	T	T	T	T	T	T	T	T	T	T	T	T	T	T	T	T	T	T	T	T	T
4646	C	T	T	T	T	T	T	T	T	T	T	T	T	T	T	T	T	T	T	T	T	T	T	T	T	T	T	T	T	T	T	T	T	T	T	T	T	T	T	T	T	T	T	T	T	T	T	T	T
4659	T	C	T	T	T	T	T	T	T	T	T	T	T	T	T	T	T	T	T	T	T	T	T	T	T	T	T	T	T	T	T	T	T	T	T	T	T	T	T	T	T	T	T	T	T	T	T	T	T
4683	C	A	C	C	C	C	C	C	C	C	C	C	C	C	C	C	C	C	C	C	C	C	C	C	C	C	C	A	C	C	C	C	C	C	C	C	C	C	C	C	C	C	C	C	C	C	C	C	C
4704	T	C	T	T	T	T	T	T	T	T	T	T	T	T	T	T	T	T	T	T	T	T	T	T	T	T	T	T	T	T	T	T	T	T	T	T	T	T	T	T	T	T	T	T	T	T	T	T	T
4763	T	C	T	T	T	T	T	T	T	T	T	T	T	T	T	T	T	T	T	T	T	T	T	T	T	T	T	T	T	T	T	C	C	C	C	C	C	C	C	C	C	C	C	C	C	C	C	C	C
4775	A	G	A	A	A	A	A	A	A	A	A	A	A	A	A	A	A	A	A	A	A	A	A	A	A	A	A	A	A	A	A	A	A	A	A	A	A	A	A	A	A	A	A	A	A	A	A	A	A
4786	C	A	A	A	A	A	A	A	A	A	A	A	A	A	A	A	A	A	A	A	A	A	A	A	A	A	A	A	A	A	A	A	A	A	A	A	A	A	A	A	A	A	A	A	A	A	A	A	A
4792	T	C	C	C	C	C	C	C	C	C	C	C	C	C	C	C	C	C	C	C	C	C	C	C	C	C	C	C	C	C	C	C	C	C	C	C	C	C	C	C	C	C	C	C	C	C	C	C	C
4843	G	A	G	G	G	G	G	G	G	G	G	G	G	G	G	G	G	G	G	G	G	G	G	G	G	G	G	G	G	G	G	G	G	G	G	G	G	G	G	G	G	G	G	G	G	G	G	G	G
4924	C	T	C	C	C	C	C	C	C	C	C	C	C	C	C	C	C	C	C	C	C	C	C	C	C	C	C	C	C	C	C	C	C	C	C	C	C	C	C	C	C	C	C	C	C	C	C	C	C
4973	G	A	A	A	A	A	A	A	A	A	A	A	A	A	A	A	A	A	A	A	A	A	A	A	A	A	A	A	A	A	A	A	A	A	A	A	A	A	A	A	A	A	A	A	A	A	A	A	A
4997	T	G	G	G	G	G	G	G	G	G	G	G	G	G	G	G	G	G	G	G	G	G	G	G	G	G	G	G	G	G	G	G	G	G	G	G	G	G	G	G	G	G	G	G	G	G	G	G	G
5006	A	G	A	A	A	A	A	A	A	A	A	A	A	A	A	A	A	A	A	A	A	A	A	A	A	A	A	A	A	A	A	A	A	A	A	A	A	A	A	A	A	A	A	A	A	A	A	A	A
5011	T	C	T	T	T	T	T	T	T	T	T	T	T	T	T	T	T	T	T	T	T	T	T	T	T	T	T	T	T	T	T	T	T	T	T	T	T	T	T	T	T	T	T	T	T	T	T	T	T
5023	G	A	G	G	G	G	G	G	G	G	G	G	G	G	G	G	G	G	G	G	G	G	G	G	G	G	G	G	G	G	G	G	G	G	G	G	G	G	G	G	G	G	G	G	G	G	G	G	G
5035	C	T	T	T	T	T	T	T	T	T	T	T	T	T	T	T	T	T	T	T	T	T	T	T	T	T	T	T	T	T	T	T	T	T	T	T	T	T	T	T	T	T	T	T	T	T	T	T	T
5083	T	C	T	T	T	T	T	T	T	T	T	T	T	T	T	T	T	T	T	T	T	T	T	T	T	T	T	T	T	T	T	T	T	T	T	T	T	T	T	T	T	T	T	T	T	T	T	T	T
5125	A	G	G	G	G	G	G	G	G	G	G	G	G	G	G	G	G	G	G	G	G	G	G	G	G	G	G	G	G	G	G	A	A	A	A	A	A	A	A	A	A	A	A	A	A	A	A	A	A
5134	T	C	T	T	T	T	T	T	T	T	T	T	T	T	T	T	T	T	T	T	T	T	T	T	T	T	T	T	T	T	T	C	C	C	C	C	C	C	C	C	C	C	C	C	C	C	C	C	C
5149	T	C	C	C	C	C	C	C	C	C	C	C	C	C	C	C	C	C	C	C	C	C	C	C	C	C	C	C	C	C	C	T	T	T	T	T	T	T	T	T	T	T	T	T	T	T	T	T	T
5162	T	C	C	C	C	C	C	C	C	C	C	C	C	C	C	C	C	C	C	C	C	C	T	T	T	T	T	T	T	T	T	T	T	T	T	T	T	T	T	T	T	T	T	T	T	T	T	T	T
5188	T	C	T	T	T	T	T	T	T	T	T	T	T	T	T	T	T	T	T	T	T	T	T	T	T	T	T	T	T	T	T	T	T	T	T	T	T	T	T	T	T	T	T	T	T	T	T	T	T
5219	T	C	T	T	T	T	T	T	T	T	T	T	T	T	T	T	T	T	T	T	T	T	T	T	T	T	T	T	T	T	T	T	T	T	T	T	T	T	T	T	T	T	T	T	T	T	T	T	T
5221	C	T	C	C	C	C	C	C	C	C	C	C	C	C	C	C	C	C	C	C	C	C	C	C	C	C	C	C	C	C	C	C	C	C	C	C	C	C	C	C	C	C	C	C	C	C	C	C	C
5268	T	C	T	T	T	T	T	T	T	T	T	T	T	T	T	T	T	T	T	T	T	T	T	T	T	T	T	T	T	T	T	T	C	T	T	T	T	T	T	T	T	T	T	T	T	T	T	T	T
5349	T	C	C	C	C	C	C	C	C	C	C	C	C	C	C	C	C	C	C	C	C	C	T	T	T	T	T	T	T	T	T	T	T	T	T	T	T	T	T	T	T	T	T	T	T	T	T	T	T
5350	G	A	A	A	A	A	A	A	A	A	A	A	A	A	A	A	A	A	A	A	A	A	A	A	A	A	A	A	A	A	A	A	A	A	A	A	A	A	A	A	A	A	A	A	A	A	A	A	A
5404	T	C	C	C	C	C	C	C	C	C	C	C	C	C	C	C	C	C	C	C	C	C	C	C	C	C	C	C	C	C	C	C	C	C	C	C	C	C	C	C	C	C	C	C	C	C	C	C	C
5460	C	T	C	C	C	C	C	C	C	C	C	C	C	C	C	C	C	C	C	C	C	C	C	C	C	C	C	C	C	C	C	C	C	C	C	C	C	T	C	C	C	C	C	C	C	C	C	C	C
5461	A	G	G	G	G	G	G	G	G	G	G	G	G	G	G	G	G	G	G	G	G	G	G	G	G	G	G	G	G	G	G	A	A	A	A	A	A	A	A	A	A	A	A	A	A	A	A	A	A
5516	G	A	G	G	G	G	G	G	G	G	G	G	G	G	G	G	G	G	G	G	G	G	G	G	G	G	G	G	G	G	G	G	G	G	G	G	G	G	G	G	G	G	G	G	G	G	G	A	G
5527	A	G	A	A	A	A	A	A	A	A	A	A	A	A	A	A	A	A	A	A	A	A	A	A	A	A	A	A	A	A	A	A	A	A	A	A	A	A	A	A	A	A	A	A	A	A	A	A	A
5533	G	A	G	G	G	G	G	G	G	G	G	G	G	G	G	G	G	G	G	G	G	G	G	G	G	G	G	G	G	G	G	G	G	G	G	G	G	G	G	G	G	G	G	G	G	G	G	G	G
5578	C	T	C	C	C	C	C	C	C	C	C	C	C	C	C	C	C	C	C	C	C	C	C	C	C	C	C	C	C	C	C	C	C	C	C	C	C	C	C	C	C	C	C	C	C	C	C	T	T
5590	G	A	A	A	A	A	A	A	A	A	A	A	A	A	A	A	A	A	A	A	A	A	A	A	A	A	A	A	A	A	A	A	A	A	A	A	A	A	A	A	A	A	A	A	A	A	A	A	A
5608	C	T	C	C	C	C	C	C	C	C	C	C	C	C	C	C	C	C	C	C	C	T	C	C	C	C	C	C	C	C	C	C	C	C	C	C	C	C	C	C	C	C	C	C	C	C	C	C	C
5619	C	T	C	C	C	C	C	C	C	C	C	C	C	C	C	C	C	C	C	C	C	C	C	C	C	C	C	C	C	C	C	C	C	C	C	C	C	C	C	C	C	C	C	C	C	C	C	C	C
5638	A	T	A	A	A	A	A	A	A	A	A	A	A	A	A	A	A	A	A	A	A	A	A	A	A	A	A	A	A	A	A	A	A	A	A	A	A	A	A	A	A	A	A	A	A	A	A	A	A
5644	C	T	T	T	T	T	T	T	T	T	T	T	T	T	T	T	T	T	T	T	T	T	T	T	T	T	T	T	T	T	T	C	C	C	C	C	C	C	C	C	C	C	C	C	C	C	C	C	C
5661	T	C	T	T	T	T	T	T	T	T	T	T	T	T	T	T	T	T	T	T	T	T	T	T	T	T	T	T	T	T	T	T	T	T	T	T	T	T	T	T	T	T	T	T	T	T	T	T	C
5674	C	T	C	C	C	C	C	C	C	C	C	C	C	C	C	C	C	C	C	C	C	C	C	C	C	C	C	C	C	C	C	C	C	C	C	C	C	C	C	C	C	C	C	C	C	C	C	C	C
5707	C	T	C	C	C	C	C	C	C	C	C	C	C	C	C	C	C	C	C	C	C	C	C	C	C	C	C	C	C	C	C	C	C	C	C	C	C	C	C	C	C	C	C	C	C	C	C	C	C
5737	C	T	C	C	C	C	C	C	C	C	C	C	C	C	C	C	C	C	T	C	C	C	C	C	C	C	C	C	C	C	C	C	C	C	C	C	C	C	C	C	C	C	C	C	C	C	C	C	C
5785	A	G	A	A	A	A	A	A	A	A	A	A	A	A	A	A	A	A	A	A	A	A	A	A	A	A	A	A	A	A	A	A	A	A	A	A	A	A	A	A	A	A	A	A	A	A	A	A	A
5786	C	T	C	C	C	T	C	C	C	C	C	C	C	C	C	C	C	C	C	C	C	C	C	C	C	C	C	C	C	C	C	C	C	C	C	C	C	C	C	C	C	C	C	C	C	C	C	C	C
5798	G	A	A	A	A	A	A	A	A	A	A	A	A	A	A	A	A	A	A	A	A	A	A	A	A	A	A	A	A	A	A	G	G	G	G	G	G	G	G	G	G	G	G	G	G	G	G	G	G
5818	G	A	G	G	G	G	G	G	G	G	G	G	G	G	G	G	G	G	G	G	G	G	G	G	G	G	G	G	G	G	G	G	G	G	G	G	G	G	G	G	G	G	G	G	G	G	G	G	G
5903	A	G	A	A	A	A	A	A	A	A	A	A	A	A	A	A	A	A	A	A	A	A	A	A	A	A	A	A	A	A	A	A	A	A	A	A	A	A	A	A	A	A	A	A	A	A	A	A	A
6025	G	A	G	G	G	G	G	G	G	G	G	G	G	G	G	G	G	G	G	G	G	G	G	G	G	G	G	G	G	G	G	G	G	G	G	G	G	G	G	G	G	G	G	G	G	G	G	G	G
6167	A	G	A	A	A	A	A	A	A	A	A	A	A	A	A	A	A	A	A	A	A	A	A	A	A	A	A	A	A	A	A	A	A	A	A	A	A	A	A	A	A	A	A	A	A	A	A	A	A
6230	G	T	T	T	T	T	T	T	T	T	T	T	T	T	T	T	T	T	T	T	T	T	T	T	T	T	T	T	T	T	T	T	T	T	T	T	T	T	T	T	T	T	T	T	T	T	T	T	T
6302	G	A	G	G	G	G	G	G	G	G	G	G	G	G	G	G	G	G	G	G	G	G	G	G	G	G	G	G	G	G	G	G	G	G	G	G	G	G	G	G	G	G	G	G	G	G	G	G	G
6395	C	T	C	C	C	C	C	C	C	C	C	C	T	C	C	C	C	C	C	C	C	C	C	C	C	C	C	C	C	C	C	C	C	C	C	C	C	C	C	C	C	C	C	C	C	C	C	C	C
6549	T	C	C	C	C	C	C	C	C	C	C	C	C	C	C	C	C	C	C	C	C	C	C	C	C	C	C	C	C	C	C	T	T	T	T	T	T	T	T	T	T	T	T	T	T	T	T	T	T
6581	A	G	A	A	A	A	A	A	A	A	A	A	A	A	A	A	A	A	A	A	A	A	A	A	A	A	A	A	A	A	A	G	G	G	G	G	G	G	G	G	G	G	G	G	G	G	G	G	G
6590	G	C	C	C	C	C	C	C	C	C	C	C	C	C	C	C	C	C	C	C	C	C	C	C	C	C	C	C	C	C	C	C	C	C	C	C	C	C	C	C	C	C	C	C	C	C	C	C	C
6656	T	C	C	C	C	C	C	C	C	C	C	C	C	C	C	C	C	C	C	C	C	C	C	C	C	C	C	C	C	C	C	T	T	T	T	T	T	T	T	T	T	T	T	T	T	T	T	T	T
6803	T	G	T	T	T	T	T	T	T	T	T	T	T	T	T	T	T	T	T	T	T	T	T	T	T	T	T	T	T	T	T	T	T	T	T	T	T	T	T	T	T	T	T	T	T	T	T	T	T
6843	T	C	C	C	C	C	C	C	C	C	C	C	C	C	C	C	C	C	C	C	C	C	C	C	C	C	C	C	C	C	C	T	T	T	T	T	T	T	T	T	T	T	T	T	T	T	T	T	T
6875	T	C	T	T	T	T	T	T	T	T	T	T	T	T	T	T	T	T	T	T	T	T	T	T	T	T	T	T	T	T	T	T	T	T	T	T	T	T	T	T	T	T	T	T	T	T	T	T	T
6887	G	A	A	A	A	G	G	G	G	G	G	G	G	G	G	G	G	G	G	G	G	G	G	G	G	G	G	G	G	G	G	G	G	G	G	G	G	G	G	G	G	G	G	G	G	G	G	G	G
6902	C	T	C	C	C	C	C	C	C	C	C	C	C	C	C	C	C	C	C	C	C	C	C	C	C	C	C	C	C	C	C	C	C	C	C	C	C	C	C	C	C	C	C	C	C	C	C	C	C
6971	G	T	G	G	G	G	G	G	G	G	G	G	G	G	G	G	G	G	G	G	G	G	G	G	G	G	G	G	G	G	G	G	G	G	G	G	G	G	G	G	G	G	G	G	G	G	G	G	G
6972	A	G	A	A	A	A	A	A	A	A	A	A	A	A	A	A	A	A	A	A	A	A	G	G	G	G	G	G	G	G	G	A	A	A	A	A	A	A	A	A	A	A	A	A	A	A	A	A	A
6983	T	C	T	T	T	T	T	T	T	T	T	T	T	T	T	T	T	T	T	T	T	T	T	T	T	T	T	T	T	T	T	T	T	T	T	T	T	T	T	T	T	T	T	T	T	T	T	T	T
6995	T	C	C	C	C	C	C	C	C	C	C	C	C	C	C	C	C	C	C	C	C	C	C	C	C	C	C	C	C	C	C	C	C	C	C	C	C	C	C	C	C	C	C	C	C	C	C	C	C
6998	T	C	C	C	C	C	C	C	C	C	C	C	C	C	C	C	C	C	C	C	C	C	C	C	C	C	C	C	C	C	C	T	T	T	T	T	T	T	T	T	T	T	T	T	T	T	T	T	T
7079	A	G	A	A	A	A	A	A	A	A	A	A	A	A	A	A	A	A	A	A	A	A	A	A	A	A	A	A	A	A	A	A	A	A	A	A	A	A	A	A	A	A	A	A	A	A	A	A	A
7175	A	G	A	A	A	A	A	A	A	A	A	A	A	A	A	A	A	A	A	A	A	A	A	A	A	A	A	A	A	A	A	A	A	A	A	A	A	A	A	A	A	A	A	A	A	A	A	A	A
7274	A	G	A	A	A	A	A	A	A	A	A	A	A	A	A	A	A	A	A	A	A	G	A	A	A	A	A	A	A	A	A	A	A	A	A	A	A	A	A	A	A	A	A	A	A	A	A	A	A
7302	T	C	T	T	T	T	T	T	T	T	T	T	T	T	T	T	T	T	T	T	T	T	T	T	T	T	T	T	T	T	T	C	C	C	C	C	C	C	C	C	C	C	C	C	C	C	C	C	C
7346	T	C	T	T	T	T	C	T	T	T	T	T	T	T	T	T	T	T	T	T	T	T	T	T	T	T	T	T	T	T	T	T	T	T	T	T	T	T	T	T	T	T	T	T	T	T	T	T	T
7406	C	T	C	C	C	C	C	C	C	C	C	C	C	C	C	C	C	C	C	C	C	C	C	C	C	C	C	C	C	C	C	C	C	C	C	C	C	C	C	C	C	C	C	C	C	C	C	C	C
7424	T	C	C	C	C	C	C	C	C	C	C	C	C	C	C	C	C	C	C	C	C	C	C	C	C	C	C	C	C	C	C	T	T	T	T	T	T	T	T	T	T	T	T	T	T	T	T	T	T
7430	T	C	T	T	T	T	T	T	T	T	T	T	T	T	T	T	T	T	T	T	T	T	T	T	T	T	T	T	T	T	T	T	T	T	T	T	T	T	T	T	T	T	T	T	T	T	T	T	T
7511	C	T	C	C	C	C	C	C	C	C	C	C	C	C	C	C	C	C	C	C	C	C	C	C	C	C	C	C	C	C	C	C	C	C	C	C	C	C	C	C	C	C	C	C	C	C	C	C	C
7556	T	C	T	T	T	T	C	T	T	T	T	T	T	T	T	T	T	T	T	T	T	T	T	T	T	T	T	T	T	T	T	T	T	T	T	T	T	T	T	T	T	T	T	T	T	T	T	T	T
7592	C	T	C	C	C	C	C	C	C	C	C	C	C	C	C	C	C	C	C	C	C	C	C	C	C	C	C	C	C	C	C	C	C	C	C	C	C	C	C	C	C	C	C	C	C	C	C	C	C
7604	A	G	G	G	G	G	G	G	G	G	G	G	G	G	G	G	G	G	G	G	G	G	G	G	G	G	G	G	G	G	G	A	A	A	A	A	A	A	A	A	A	A	A	A	A	A	A	A	A
7674	C	T	C	C	C	C	C	C	C	C	C	C	C	C	C	C	C	C	C	C	C	C	C	C	C	C	C	C	C	C	C	T	T	T	T	T	T	T	T	T	T	T	T	T	T	T	T	T	T
7685	T	C	T	T	T	T	T	T	T	T	T	T	T	T	T	T	T	T	T	T	T	T	T	T	T	T	T	T	T	T	T	T	T	T	T	T	T	T	T	T	T	T	T	T	C	T	T	T	T
7694	A	G	A	A	A	A	A	A	A	A	A	A	A	A	A	A	A	A	A	A	A	A	A	A	A	A	A	A	A	A	A	A	A	A	A	A	A	A	A	A	A	A	A	A	A	A	A	A	A
7882	C	A	C	C	C	C	C	C	C	C	C	C	C	C	C	C	C	C	C	C	C	C	C	C	C	C	C	C	C	C	C	C	C	C	C	C	C	C	C	C	C	C	C	C	C	C	C	C	C
7909	A	G	A	A	A	A	A	A	A	A	A	A	A	A	A	A	A	A	A	A	A	A	A	A	A	A	A	A	A	A	A	A	A	A	A	A	A	A	A	A	A	A	A	A	A	A	A	A	A
7910	C	T	C	C	C	C	C	C	C	C	C	C	C	C	C	C	C	C	C	C	C	C	C	C	C	C	C	C	C	C	C	C	C	C	C	C	C	C	C	C	C	C	C	C	C	C	C	C	C
7919	A	G	A	A	A	A	A	A	A	A	A	A	A	A	A	A	A	A	A	A	A	A	A	A	A	A	A	A	A	A	A	G	G	G	G	G	G	G	G	G	G	G	G	G	G	G	G	G	G
7980	A	G	A	A	A	A	A	A	A	A	A	A	A	A	A	A	A	A	A	A	A	A	A	A	A	A	A	A	A	A	A	A	A	A	A	A	A	A	A	A	A	A	A	A	A	A	A	A	A
8023	T	C	T	T	T	T	T	T	T	T	T	T	T	T	T	T	T	T	T	T	T	T	T	T	T	T	T	T	T	T	T	T	T	T	T	T	T	T	T	T	T	T	T	T	T	T	T	T	T
8135	A	G	A	A	A	A	A	A	A	A	A	A	A	A	A	A	A	A	A	A	A	A	A	A	A	A	A	A	A	A	A	A	A	A	A	A	A	A	A	A	A	A	A	A	A	A	A	A	A
8162	G	A	G	G	G	G	G	G	G	G	G	G	G	G	G	G	G	G	G	G	G	G	G	G	G	G	G	G	G	G	G	A	A	A	A	A	A	A	A	A	A	A	A	A	A	A	A	A	A
8197	C	T	C	C	C	C	C	C	C	C	C	C	C	C	C	C	C	C	C	C	C	C	C	C	C	C	C	C	C	C	C	C	C	C	C	C	C	C	C	C	C	C	C	C	C	C	C	C	C
8234	T	C	T	T	T	T	T	T	T	T	T	T	T	T	T	T	T	T	T	T	T	T	T	T	T	T	T	T	T	T	T	T	T	T	T	T	T	T	T	T	T	T	T	T	T	T	T	T	T
8237	T	C	C	C	C	C	C	C	C	C	C	C	C	C	C	C	C	C	C	C	C	C	C	C	C	C	C	C	C	C	C	C	C	C	C	C	C	C	C	C	C	C	C	C	C	C	C	C	C
8240	C	T	T	T	T	T	T	T	T	T	T	T	T	T	T	T	T	T	T	T	T	T	T	T	T	T	T	T	T	T	T	C	C	C	C	C	C	C	C	C	C	C	C	C	C	C	C	C	C
8270	T	C	T	T	T	T	T	T	T	T	T	T	T	T	T	T	T	T	T	T	T	T	T	T	T	T	T	T	T	T	T	T	T	T	T	T	T	T	T	T	T	T	T	T	T	T	T	T	T
8390	A	G	A	A	A	A	A	A	A	A	A	A	A	A	A	A	A	A	A	A	A	A	A	A	A	A	A	A	A	A	A	A	A	A	A	A	A	A	A	A	A	A	A	A	A	A	A	A	A
8525	C	T	T	T	T	T	T	T	T	T	T	T	T	T	T	T	T	T	T	T	T	T	T	T	T	T	T	T	T	T	T	C	C	C	C	C	C	C	C	C	C	C	C	C	C	C	C	C	C
8534	T	C	C	C	C	C	C	C	C	C	C	C	C	C	C	C	C	C	C	C	C	C	C	C	C	C	C	C	C	C	C	C	C	C	C	C	C	C	C	C	C	C	C	C	C	C	C	C	C
8635	A	G	G	G	G	G	G	G	G	G	G	G	G	G	G	G	G	G	G	G	G	G	G	G	G	G	G	G	G	G	G	G	G	G	G	G	G	G	G	G	G	G	G	G	G	G	G	G	G
8777	A	G	A	A	A	A	A	A	A	A	A	A	A	A	A	A	A	A	A	A	A	A	A	A	A	A	A	A	A	A	A	A	A	A	A	A	A	A	A	A	A	A	A	A	A	A	A	A	A
8784	A	G	A	A	A	G	A	A	A	A	A	A	A	A	A	A	A	A	A	A	A	A	A	A	A	A	A	A	A	A	A	A	A	A	A	A	A	A	A	A	A	A	A	A	A	A	A	A	A
8800	G	T	T	T	T	T	T	T	T	T	T	T	T	T	T	T	T	T	T	T	T	T	T	T	T	T	T	T	T	T	T	T	T	T	T	T	T	T	T	T	T	T	T	T	T	T	T	T	T
8801	G	T	T	T	T	T	T	T	T	T	T	T	T	T	T	T	T	T	T	T	T	T	T	T	T	T	T	T	T	T	T	T	T	T	T	T	T	T	T	T	T	T	T	T	T	T	T	T	T
8902	C	T	T	T	T	T	T	T	T	T	T	T	T	T	T	T	T	T	T	T	T	T	T	T	T	T	T	T	T	T	T	T	T	T	T	T	T	T	T	T	T	T	T	T	T	T	T	T	T
8906	T	C	C	C	C	C	C	C	C	C	C	C	C	C	C	C	C	C	C	C	C	C	C	C	C	C	C	C	C	C	C	T	T	T	T	T	T	T	T	T	T	T	T	T	T	T	T	T	T
8968	A	G	A	A	A	A	A	A	A	A	A	A	A	A	A	A	A	A	A	A	A	A	A	A	A	A	A	A	A	A	A	A	A	A	A	A	A	A	A	A	A	A	A	A	A	A	A	A	A
8972	C	T	T	T	T	T	T	T	T	T	T	T	T	T	T	T	T	T	T	T	T	T	T	T	T	T	T	T	T	T	T	T	T	T	T	T	T	T	T	T	T	T	T	T	T	T	T	T	T
9058	G	A	G	G	G	G	G	G	G	G	G	G	G	G	G	G	G	G	G	G	G	G	G	G	G	G	G	G	G	G	G	G	G	G	G	G	G	G	G	G	G	G	G	G	G	G	G	G	G
9094	C	T	C	C	C	C	C	C	C	C	C	C	C	C	C	C	C	C	C	C	C	C	C	C	C	C	C	C	C	C	C	C	C	C	C	C	C	C	C	C	C	C	C	C	C	C	C	C	C
9110	T	C	T	T	T	T	T	T	T	T	T	T	T	T	T	T	T	T	T	T	T	T	T	T	T	T	T	T	T	T	T	C	C	C	C	C	C	C	C	C	C	C	C	C	C	C	C	C	C
9185	G	A	G	G	G	G	G	G	G	G	G	G	G	G	G	G	G	G	G	G	G	G	G	G	G	G	G	G	G	G	G	G	G	G	G	G	G	G	G	G	G	G	G	G	G	G	G	G	G
9211	A	G	A	A	A	A	A	A	A	A	A	A	A	A	A	A	A	A	A	A	A	A	A	A	A	A	A	A	A	A	A	G	G	G	G	G	G	G	G	G	G	G	G	G	G	G	G	G	G
9259	C	T	C	C	C	C	C	C	C	C	C	C	C	C	C	C	C	C	C	C	C	C	C	C	C	C	C	C	C	C	C	C	C	C	C	C	C	C	C	C	C	C	C	C	C	C	C	C	C
9277	T	C	C	C	C	C	C	C	C	C	C	C	C	C	C	C	C	C	C	C	C	C	C	C	C	C	C	C	C	C	C	C	C	C	C	C	C	C	C	C	C	C	C	C	C	C	C	C	C
9278	A	G	A	A	A	A	A	A	A	A	A	A	A	A	A	A	A	A	A	A	A	A	A	A	A	A	A	A	A	A	A	A	A	A	A	A	A	A	A	A	A	A	A	A	A	A	A	A	A
9346	G	A	A	A	A	A	A	A	A	A	A	A	A	A	A	A	A	A	A	A	A	A	A	A	A	A	A	A	A	A	A	A	A	A	A	A	A	A	A	A	A	A	A	A	A	A	A	A	A
9359	C	T	C	C	C	C	C	C	C	C	C	C	C	C	C	C	C	C	C	C	C	C	C	C	C	C	C	C	C	C	C	C	C	C	C	C	C	C	C	C	C	C	C	C	C	C	C	C	C
9363	T	C	T	T	T	T	T	T	T	T	T	T	T	T	T	T	T	T	T	T	T	T	T	T	T	T	T	T	T	T	T	T	T	T	T	T	T	T	T	T	T	T	T	T	T	T	T	T	T
9367	C	T	T	T	T	T	T	T	T	T	T	T	T	T	T	T	T	T	T	T	T	T	T	T	T	T	T	T	T	T	T	C	C	C	C	C	C	C	C	C	C	C	C	C	C	C	C	C	C
9386	T	C	T	T	T	T	T	T	T	T	T	T	T	T	T	T	T	T	T	T	T	T	T	T	T	T	T	T	T	T	T	T	T	T	T	T	T	T	T	T	T	T	T	T	T	T	T	T	T
9455	G	A	G	G	G	G	G	G	G	G	G	G	G	G	G	G	G	G	G	G	G	G	G	G	G	G	G	G	G	G	G	G	G	G	G	G	G	G	G	G	G	G	G	G	G	G	G	G	G
9466	G	A	G	G	G	G	G	G	G	G	G	G	G	G	G	G	G	G	G	G	G	G	G	G	G	G	G	G	G	G	G	G	G	G	G	G	G	G	G	G	G	G	G	G	G	G	G	G	G
9531	C	T	C	C	C	C	C	C	C	C	C	C	C	C	C	C	C	C	C	C	C	C	C	C	C	C	C	C	C	C	C	C	C	C	C	C	C	C	C	C	C	C	C	C	C	C	C	C	C
9614	T	C	C	C	C	C	C	C	C	C	C	C	C	C	C	C	C	C	C	C	C	C	C	C	C	C	C	C	C	C	C	C	C	C	C	C	C	C	C	C	C	C	C	C	C	C	C	C	C
9649	T	C	C	C	C	C	C	C	C	C	C	C	C	C	C	C	C	C	C	C	C	C	C	C	C	C	C	C	C	C	C	C	C	C	C	C	C	C	C	C	C	C	C	C	C	C	C	C	C
9720	C	T	C	C	C	C	C	C	C	C	C	C	C	C	C	C	C	C	C	C	C	C	C	C	C	C	C	C	C	C	C	C	C	C	C	C	C	C	C	C	C	C	C	C	C	C	C	C	C
9756	T	C	T	T	T	T	T	T	T	T	T	T	T	T	T	T	T	T	T	T	T	T	T	T	T	T	T	T	T	T	T	T	T	T	T	T	T	T	T	T	T	T	T	T	T	T	T	T	T
9759	C	T	C	C	C	C	C	C	C	C	C	C	C	C	C	C	C	C	C	C	C	C	C	C	C	C	C	C	C	C	C	C	C	C	C	C	C	C	C	C	C	C	C	C	C	C	C	C	C
9780	C	T	C	C	C	C	C	C	C	C	C	C	C	C	C	C	C	C	C	C	C	C	C	C	C	C	C	C	C	C	C	C	C	C	C	C	C	C	C	C	C	C	C	C	C	C	C	C	C
9792	C	A	C	C	C	C	C	C	C	C	C	C	C	C	C	C	C	C	C	C	C	C	C	C	C	C	C	C	C	C	C	A	A	A	A	A	C	C	C	C	C	C	C	C	C	C	C	C	C
9852	A	G	G	G	G	G	G	G	G	G	G	G	G	G	G	G	G	G	G	G	G	G	G	G	G	G	G	G	G	G	G	A	A	A	A	A	A	A	A	A	A	A	A	A	A	A	A	A	A
9885	T	C	T	T	T	T	T	C	T	T	T	T	T	T	T	T	T	C	T	T	T	T	T	T	T	T	T	T	T	T	T	T	T	T	T	T	T	T	T	T	T	T	T	T	T	T	T	T	T
9949	T	C	T	T	T	T	T	T	T	T	T	T	T	T	T	T	T	T	T	T	T	T	T	T	T	T	T	T	T	T	T	T	T	T	T	T	T	T	T	T	T	T	T	T	T	T	T	T	T
9957	G	A	A	A	A	A	A	A	A	A	A	A	A	A	A	A	A	A	A	A	A	A	A	A	A	A	A	A	A	A	A	G	G	G	G	G	G	G	G	G	G	G	G	G	G	G	G	G	G
9978	T	C	C	C	C	C	C	C	C	C	C	C	C	C	C	C	C	C	C	C	C	C	C	C	C	C	C	C	C	C	C	T	T	T	T	T	T	T	T	T	T	T	T	T	T	T	T	T	T
10008	G	A	G	G	G	G	G	G	G	G	G	G	G	G	G	G	G	G	G	G	G	G	G	G	G	G	G	G	G	G	G	A	A	A	A	A	A	A	A	A	A	A	A	A	A	A	A	A	A
10010	T	C	T	T	T	T	T	T	T	T	T	C	T	T	T	T	T	T	T	T	T	T	T	T	T	T	T	T	T	T	T	T	T	T	T	T	T	T	T	T	T	T	T	T	T	T	T	T	T
10011	C	T	C	C	C	C	C	C	C	C	C	C	C	C	C	C	C	C	C	C	C	C	C	C	C	C	C	C	C	C	C	C	C	C	C	C	C	C	C	C	C	C	C	C	C	C	C	C	C
10026	C	T	C	C	C	C	C	C	C	C	C	C	C	C	C	C	C	C	C	C	C	C	C	C	C	C	C	C	C	C	C	T	T	T	T	T	T	T	T	T	T	T	T	T	T	T	T	T	T
10059	G	A	G	G	G	G	G	G	G	G	G	G	G	G	G	G	G	G	G	G	G	G	G	G	G	G	G	G	G	G	G	G	G	G	G	G	G	G	G	G	G	G	G	G	G	G	G	G	G
10146	T	C	T	T	T	T	T	T	T	T	T	T	T	T	T	T	T	T	T	T	T	T	T	T	T	T	T	T	T	T	T	T	T	T	T	T	T	T	T	T	T	T	T	T	T	T	T	T	T
10165	T	C	C	C	C	C	C	C	C	C	C	C	C	C	C	C	C	C	C	C	C	C	C	C	C	C	C	C	C	C	C	C	C	C	C	C	C	C	C	C	C	C	C	C	C	C	C	C	C
10209	C	T	C	C	C	C	C	C	C	C	C	C	C	C	C	C	C	C	C	C	C	C	C	C	C	C	C	C	C	C	C	C	C	C	C	C	C	C	C	C	C	C	C	C	T	C	C	C	C
10406	C	T	C	C	C	C	C	C	C	C	C	C	C	C	C	C	C	C	C	C	C	C	C	C	C	C	C	C	C	C	C	T	T	T	T	T	T	T	T	T	T	T	T	T	T	T	T	T	T
10481	A	G	A	A	A	A	A	A	A	A	A	A	A	A	A	A	A	A	A	A	A	A	A	A	A	A	A	A	A	A	A	A	A	A	A	A	A	A	A	A	A	A	A	A	A	A	A	A	A
10501	C	T	T	T	T	T	T	T	T	T	T	T	T	T	T	T	T	T	T	T	T	T	T	T	T	T	T	T	T	T	T	T	T	T	T	T	T	T	T	T	T	T	T	T	T	T	T	T	T
10504	C	T	C	C	C	C	C	C	C	C	C	C	C	C	C	T	C	C	C	C	C	C	C	C	C	C	C	C	C	C	C	C	C	C	C	C	C	C	C	C	C	C	C	C	C	C	C	C	C
10520	C	T	T	T	T	T	T	T	T	T	T	T	T	T	T	T	T	T	T	T	T	T	T	T	T	T	T	T	T	T	T	T	T	T	T	T	T	T	T	T	T	T	T	T	T	T	T	T	T
10546	T	C	T	T	T	T	T	T	T	T	T	T	T	T	T	T	T	T	T	T	T	T	T	T	T	T	T	T	T	T	T	C	C	C	C	C	C	C	C	C	C	C	C	C	C	C	C	C	C
10549	T	C	T	T	T	T	T	T	T	T	T	T	T	T	T	T	T	T	T	T	T	T	T	T	T	T	T	T	T	T	T	T	T	T	T	T	T	T	T	T	T	T	T	T	T	T	T	T	T
10567	A	G	A	A	A	A	A	A	A	A	A	A	A	A	A	A	A	A	A	A	A	A	A	A	A	A	A	A	A	A	A	A	A	A	G	A	A	A	A	A	A	A	A	A	A	A	A	A	A
10609	C	T	C	C	C	C	C	C	C	C	C	C	C	C	C	C	C	C	C	C	C	C	C	C	C	C	C	C	C	C	C	T	T	T	T	T	T	T	T	T	T	T	T	T	T	T	T	T	T
10751	C	T	C	C	C	C	C	C	C	C	C	C	C	C	C	C	C	C	C	C	C	C	C	C	C	C	C	C	C	C	C	C	C	C	C	C	C	C	C	C	C	C	C	C	C	C	C	C	C
10791	T	C	C	C	C	C	C	C	C	C	C	C	C	C	T	C	C	C	C	C	C	C	C	C	C	C	C	C	C	C	C	C	C	C	C	C	C	C	C	C	C	C	C	C	C	C	C	C	C
10797	G	A	G	G	G	G	G	G	G	G	G	G	G	G	G	G	G	G	G	G	G	G	G	G	G	G	G	G	G	G	G	G	G	G	G	G	G	G	G	G	G	G	G	G	G	G	G	G	G
10809	G	A	G	G	G	G	G	G	G	G	G	G	G	G	G	G	G	G	G	G	G	G	G	G	G	G	G	G	G	G	G	G	G	G	G	G	G	G	G	G	G	G	G	G	G	A	G	G	G
10812	G	A	A	A	A	A	A	A	A	A	A	A	A	A	A	A	A	A	A	A	A	A	A	A	A	A	A	A	A	A	A	A	A	A	A	A	A	A	A	A	A	A	A	A	A	A	A	A	A
10851	T	C	C	C	C	C	C	C	C	C	C	C	C	C	C	C	C	C	C	C	C	C	C	C	C	C	C	C	C	C	C	T	T	T	T	T	T	T	T	T	T	T	T	T	T	T	T	T	T
10860	A	G	G	G	G	G	G	G	G	G	G	G	G	G	G	G	G	G	G	G	G	G	G	G	G	G	G	G	G	G	G	G	G	G	G	G	G	G	G	G	G	G	G	G	G	G	G	G	G
10900	G	A	A	A	A	A	A	A	A	A	A	A	A	A	A	A	A	A	A	A	A	A	A	A	A	A	A	A	A	A	A	A	A	A	A	A	A	A	A	A	A	A	A	A	A	A	A	A	A
10917	C	T	C	C	C	C	C	C	C	C	C	C	C	C	C	C	C	C	C	C	C	C	C	C	C	C	C	C	C	C	C	C	C	C	C	C	C	C	C	C	C	C	C	C	C	C	C	C	C
10920	C	T	C	C	C	C	C	C	C	C	C	C	C	C	C	C	C	C	C	C	C	C	C	C	C	C	C	C	C	C	C	C	C	C	C	C	C	C	C	C	C	C	C	C	C	C	C	C	C
10942	A	G	A	A	A	A	A	A	A	A	A	A	A	A	A	A	A	A	A	A	A	A	A	A	A	A	A	A	A	A	A	A	A	A	A	A	A	A	A	A	A	A	A	A	A	A	A	A	A
10951	A	G	A	A	A	A	A	A	A	A	A	A	A	A	A	A	A	A	G	A	A	A	A	A	A	A	A	A	A	A	A	A	A	A	A	A	A	A	A	A	A	A	A	A	A	A	A	A	A
11084	C	T	T	T	T	T	T	T	T	T	T	T	T	T	T	T	T	T	T	T	T	T	T	T	T	T	T	T	T	T	T	T	T	T	T	T	T	T	T	T	T	T	T	T	T	T	T	T	T
11087	A	G	A	A	A	A	A	A	A	A	A	A	A	A	A	A	A	A	A	A	A	A	A	A	A	A	A	A	A	A	A	A	A	A	A	A	A	A	A	A	A	A	A	A	A	A	A	A	A
11105	C	A	A	A	A	A	A	A	A	A	A	A	A	A	A	A	A	A	A	A	A	A	A	A	A	A	A	A	A	A	A	A	A	A	A	A	A	A	A	A	A	A	A	A	A	A	A	A	A
11111	G	A	A	A	A	A	A	A	A	A	A	A	A	A	A	A	A	A	A	A	A	A	A	A	A	A	A	A	A	A	A	A	A	A	A	A	A	A	A	A	A	A	A	A	A	A	A	A	A
11153	A	G	A	A	A	A	A	A	A	A	A	A	A	A	A	A	A	A	A	A	A	A	A	A	A	A	A	A	A	A	A	A	A	A	A	A	A	A	A	A	A	A	A	A	A	A	A	A	A
11180	T	C	C	C	C	C	C	C	C	C	C	C	C	C	C	C	C	C	C	C	C	C	C	C	C	C	C	C	C	C	C	C	C	C	C	C	C	C	C	C	C	C	C	C	C	C	C	C	C
11190	C	T	T	T	T	T	T	T	T	T	T	T	T	T	T	T	T	T	T	T	T	T	T	T	T	T	T	T	T	T	T	T	T	T	T	T	T	T	T	T	T	T	T	T	T	T	T	T	T
11197	G	A	A	A	A	A	A	A	A	A	A	A	A	A	A	A	A	A	A	A	A	A	A	A	A	A	A	A	A	A	A	A	A	A	A	A	A	A	A	A	A	A	A	A	A	A	A	A	A
11199	C	A	A	A	A	A	A	A	A	A	A	A	A	A	A	A	A	A	A	A	A	A	A	A	A	A	A	A	A	A	A	A	A	A	A	A	A	A	A	A	A	A	A	A	A	A	A	A	A
11276	A	G	A	A	A	A	A	A	A	A	A	A	A	A	A	A	A	A	A	A	A	A	A	A	A	A	A	A	A	A	A	A	A	A	A	A	A	A	A	A	A	A	A	A	A	A	A	A	A
11286	C	T	C	C	C	C	C	C	C	C	C	C	C	C	C	C	C	C	C	C	C	C	C	C	C	C	C	C	C	C	C	C	C	C	C	C	C	C	C	C	C	C	C	C	C	C	C	C	C
11326	G	A	G	G	G	G	G	G	G	G	G	G	G	G	G	G	G	G	G	G	G	G	G	G	G	G	G	G	G	G	G	A	A	A	A	A	A	A	A	A	A	A	A	A	A	A	A	A	A
11356	C	T	C	C	C	C	C	C	C	C	C	C	C	C	C	C	C	C	C	C	C	C	C	C	C	C	C	C	C	C	C	T	T	T	T	T	T	T	T	T	T	T	T	T	T	T	T	T	T
11363	G	A	G	G	G	G	G	G	G	G	G	G	G	G	G	G	G	G	G	G	G	G	G	G	G	G	G	G	G	G	G	G	G	G	G	G	G	G	G	G	G	G	G	G	G	G	G	G	G
11418	T	C	T	T	T	T	T	T	T	T	T	T	T	T	T	T	T	T	T	T	T	T	T	T	T	T	T	T	T	T	T	T	T	T	T	T	T	T	T	T	T	T	T	T	T	T	T	T	T
11450	C	T	C	C	C	C	C	C	C	C	C	C	C	C	C	C	C	C	C	C	C	C	C	C	C	C	C	C	C	C	C	C	C	C	C	C	C	C	C	C	C	C	C	C	C	C	C	C	C
11468	T	C	T	T	T	T	T	T	T	T	T	T	T	T	T	T	T	T	T	T	T	T	T	T	T	T	T	T	T	T	T	T	T	T	T	T	T	T	T	T	T	T	T	T	T	T	T	T	T
11469	G	A	A	A	A	A	A	A	A	A	A	A	A	A	A	A	A	A	A	A	A	A	A	A	A	A	A	A	A	A	A	A	A	A	A	A	A	A	A	A	A	A	A	A	A	A	A	A	A
11480	G	A	A	A	A	A	A	A	A	A	A	A	A	A	A	A	A	A	A	A	A	A	A	A	A	A	A	A	A	A	A	G	G	G	G	G	G	G	G	G	G	G	G	G	G	G	G	G	G
11552	G	A	G	G	G	G	G	G	G	G	G	G	G	G	G	G	G	G	G	G	G	G	G	G	G	G	G	G	G	G	G	G	G	G	G	G	G	G	G	G	G	G	G	G	G	G	G	G	G
11556	A	G	A	A	A	A	A	A	A	A	A	A	A	A	A	A	A	A	A	A	A	A	A	A	A	A	A	A	A	A	A	A	A	A	A	A	A	A	A	A	A	A	A	A	A	A	A	A	A
11561	G	A	G	G	G	G	G	G	G	G	G	G	G	G	G	G	G	G	G	G	G	G	G	G	G	G	G	G	G	G	G	G	G	G	G	G	G	G	G	G	G	G	G	G	G	G	G	G	G
11605	C	T	C	C	C	C	C	C	C	C	C	C	C	C	C	C	C	C	C	C	C	C	C	C	C	C	C	C	C	C	C	C	C	C	C	C	C	C	C	C	C	C	C	C	C	C	C	C	C
11621	C	T	C	C	C	C	C	C	C	C	C	C	C	C	C	C	C	C	C	C	C	C	C	C	C	C	C	C	C	C	C	C	C	C	C	C	C	C	C	C	C	C	C	C	C	C	C	C	C
11633	T	C	T	T	T	T	T	T	T	T	T	T	T	T	T	T	T	T	T	T	T	T	T	T	T	T	T	T	T	T	T	C	C	C	C	C	C	C	C	C	C	C	C	C	C	C	C	C	C
11651	A	G	A	A	A	A	A	A	A	A	A	A	A	A	A	A	A	A	A	A	A	A	A	A	A	A	A	A	A	A	A	A	A	A	A	A	A	A	A	A	A	A	A	A	A	A	A	A	A
11726	T	C	T	T	T	T	T	T	T	T	T	T	T	T	T	T	T	T	T	T	T	T	T	T	T	T	T	T	T	T	T	T	T	T	T	T	T	T	T	T	T	T	T	T	T	T	T	T	T
11783	G	A	A	A	A	A	A	A	A	A	A	A	A	A	A	A	A	A	A	A	A	A	A	A	A	A	A	A	A	A	A	A	A	A	A	A	A	A	A	A	A	A	A	A	A	A	A	A	A
11814	G	A	G	G	G	G	G	G	G	G	G	G	G	G	G	G	G	G	G	G	G	G	G	G	G	G	G	G	G	G	G	A	A	A	A	A	A	A	A	A	A	A	A	A	A	A	A	A	A
11833	A	G	A	A	A	A	A	A	A	A	A	A	A	A	A	A	A	A	A	A	A	A	A	A	A	A	A	A	A	A	A	A	A	A	A	A	A	A	A	A	A	A	A	A	A	A	A	A	A
11855	G	A	G	G	G	G	G	G	G	G	G	G	G	G	G	G	G	G	G	G	G	G	G	G	G	G	G	G	G	G	G	G	G	G	G	G	G	G	G	G	G	G	G	G	G	G	G	G	G
11864	G	A	G	G	G	G	G	G	G	G	G	G	G	G	G	G	G	G	G	G	G	G	G	G	G	G	G	G	G	G	G	G	G	G	G	G	G	G	G	G	G	G	G	G	G	G	G	G	G
11888	G	A	G	G	G	G	G	G	G	G	G	G	G	G	G	G	G	G	G	G	G	G	G	G	G	G	G	G	G	G	G	G	G	G	G	G	G	G	G	G	G	G	G	G	G	G	G	G	G
11921	C	T	C	C	C	C	C	C	C	C	C	C	C	C	C	C	C	C	C	C	C	C	C	C	C	C	C	C	C	C	C	T	T	T	T	T	T	T	T	T	T	T	T	T	T	T	T	T	T
11984	T	C	C	C	C	C	C	C	C	C	C	C	C	C	C	C	C	C	C	C	C	C	C	C	C	C	C	C	C	C	C	C	C	C	C	C	C	C	C	C	C	C	C	C	C	C	C	C	C
12000	T	C	C	C	C	C	C	C	C	C	C	C	C	C	C	C	C	C	C	C	C	C	C	C	C	C	C	C	C	C	C	C	C	C	C	C	C	C	C	C	C	C	C	C	C	C	C	C	C
12011	T	C	T	T	T	T	T	T	T	T	T	T	T	T	T	T	T	T	T	T	T	T	T	T	T	T	T	T	T	T	T	T	T	T	T	T	T	T	T	T	T	T	T	T	T	T	T	T	T
12014	T	C	T	T	T	T	T	T	T	T	T	T	T	T	T	T	T	T	T	T	T	T	T	T	T	T	T	T	T	T	T	C	C	C	C	C	C	C	C	C	C	C	C	C	C	C	C	C	C
12029	T	C	T	T	T	T	T	T	T	T	T	T	T	T	T	T	T	T	T	T	T	T	T	T	T	T	T	T	T	T	T	T	T	T	T	T	T	T	T	T	T	T	T	T	T	T	T	T	C
12098	G	C	C	C	C	C	C	C	C	C	C	C	C	C	C	C	C	C	C	C	C	C	C	C	C	C	C	C	C	C	C	C	C	C	C	C	C	C	C	C	C	C	C	C	C	C	C	C	C
12104	G	A	A	A	A	A	A	A	A	A	A	A	A	A	A	A	A	A	A	A	A	A	A	A	A	A	A	A	A	A	A	A	A	A	A	A	A	A	A	A	A	A	A	A	A	A	A	A	A
12113	C	T	C	C	C	C	C	C	C	C	C	C	C	C	C	C	C	C	C	C	C	C	C	C	C	C	C	C	C	C	C	C	C	C	C	C	C	C	C	C	C	C	C	C	C	C	C	C	C
12135	C	T	C	C	C	C	C	C	C	C	C	C	C	C	C	C	C	C	C	C	C	C	C	C	C	C	C	C	C	C	C	C	C	C	C	C	C	C	C	C	C	C	C	C	C	C	C	C	C
12158	A	G	G	G	G	G	G	G	G	G	G	G	G	G	G	G	G	G	G	G	G	G	G	G	G	G	G	G	G	G	G	A	A	A	A	A	A	A	A	A	A	A	A	A	A	A	A	A	A
12167	A	G	A	A	A	A	A	A	A	A	A	A	A	A	A	A	A	A	A	A	A	A	A	A	A	A	A	A	A	A	A	A	A	A	A	A	A	A	A	A	A	A	A	A	A	A	A	A	A
12188	A	G	A	A	A	A	A	A	A	A	A	A	A	A	A	A	A	A	A	A	A	A	A	A	A	A	A	A	A	A	A	A	A	A	A	A	A	A	A	A	A	A	A	A	A	A	A	A	A
12197	T	C	C	C	C	C	C	C	C	C	C	C	C	C	C	C	C	C	C	C	C	C	C	C	C	C	C	C	C	C	C	T	T	T	T	T	T	T	T	T	T	T	T	T	T	T	T	T	T
12227	C	T	C	C	C	C	C	C	C	C	C	C	C	C	C	C	C	C	C	C	C	C	C	C	C	C	C	T	C	C	C	C	C	C	C	C	C	C	C	C	C	C	C	C	C	C	C	C	C
12237	A	G	A	A	A	A	A	A	A	A	A	A	A	A	A	A	A	A	A	A	A	A	A	A	A	A	A	A	A	A	A	A	A	A	A	A	A	A	A	A	A	A	A	A	A	A	A	A	A
12245	G	A	G	G	G	G	G	G	G	G	G	G	G	G	G	G	G	G	G	G	G	G	G	G	G	G	G	G	G	G	G	G	G	G	G	G	G	G	G	G	G	G	G	G	G	G	G	G	G
12284	C	T	C	C	C	C	C	C	C	C	C	C	C	C	C	C	C	C	C	C	C	C	C	C	C	C	C	C	C	C	C	C	C	C	C	C	C	T	C	C	C	C	C	C	C	C	C	C	C
12335	C	T	C	C	C	C	C	C	C	C	C	C	C	C	C	C	C	C	C	C	C	C	C	C	C	C	C	C	C	C	C	C	C	C	C	C	C	C	C	C	C	C	C	C	C	C	C	C	C
12341	A	G	A	A	A	A	A	A	A	A	A	A	A	A	A	A	A	A	A	A	A	A	A	A	A	A	A	A	A	A	A	A	A	A	A	A	A	A	A	A	A	A	A	A	A	A	A	A	A
12359	C	T	C	C	C	C	C	C	C	C	C	C	C	C	C	C	C	C	C	C	C	C	C	C	C	C	C	C	C	C	C	T	T	T	T	T	T	T	T	T	T	T	T	T	T	T	T	T	T
12402	C	T	C	C	C	C	C	C	C	C	C	C	C	C	C	C	C	C	C	C	C	C	C	C	C	C	C	C	C	C	C	C	C	C	C	C	C	C	C	C	C	C	C	C	C	C	C	C	C
12424	G	A	G	G	G	G	G	G	G	G	G	G	G	G	G	G	G	G	G	G	G	G	G	G	G	G	G	G	G	G	G	A	A	A	A	A	A	G	G	G	G	G	G	G	G	G	G	G	G
12440	A	G	A	A	A	A	A	A	A	A	A	A	A	A	A	A	A	A	A	A	A	A	A	A	A	A	A	A	A	A	A	A	A	A	A	A	A	A	A	A	A	A	A	A	A	A	A	A	A
12475	A	T	A	A	A	A	A	A	A	A	A	A	A	A	A	A	A	A	A	A	A	A	A	A	A	A	A	A	A	A	A	A	A	A	A	A	A	A	A	A	A	A	A	A	A	A	A	A	A
12645	T	C	C	C	C	C	C	C	C	C	C	C	C	C	C	C	C	C	C	C	C	C	C	C	C	C	C	C	C	C	C	T	T	T	T	T	T	T	T	T	T	T	T	T	T	T	T	T	T
12651	A	G	G	G	G	G	G	G	G	G	G	G	G	G	G	G	G	G	G	G	G	G	G	G	G	G	G	G	G	G	G	G	G	G	G	G	G	G	G	G	G	G	G	G	G	G	G	G	G
12654	C	T	C	C	C	C	C	C	C	C	C	C	C	C	T	C	C	C	C	C	C	C	C	C	C	C	C	C	C	C	C	C	C	C	C	C	C	C	C	C	C	C	C	C	C	C	C	C	C
12675	T	C	T	T	T	T	T	T	T	T	T	T	T	T	T	T	T	T	T	T	T	T	T	T	T	T	T	T	T	T	T	T	T	T	T	T	T	T	T	T	T	T	T	T	T	T	T	T	T
12763	T	C	T	T	T	T	T	T	T	T	T	T	T	T	T	T	T	T	T	T	T	T	T	T	T	T	T	T	T	T	T	T	T	T	T	T	T	T	T	T	T	T	T	T	T	T	T	T	T
12767	T	C	T	T	T	T	T	T	T	T	T	T	T	T	T	T	T	T	T	T	T	T	T	T	T	T	T	T	T	T	T	T	T	T	T	T	T	T	T	T	T	T	T	T	T	T	T	T	T
12817	A	G	G	G	G	G	G	G	G	G	G	G	G	G	G	G	G	G	G	G	G	G	G	G	G	G	G	G	G	G	G	G	G	G	G	G	G	G	G	G	G	G	G	G	G	G	G	G	G
12906	T	C	C	C	C	C	C	C	C	C	C	C	C	C	C	C	C	C	C	C	C	C	C	C	C	C	C	C	C	C	C	C	C	C	C	C	C	C	C	C	C	C	C	C	C	C	C	C	C
12912	G	A	G	G	G	G	G	G	G	G	G	G	G	G	G	G	G	G	G	G	G	G	A	A	A	A	A	G	G	G	G	G	G	G	G	G	G	G	G	G	G	G	G	G	G	G	G	G	G
12927	G	A	G	G	G	G	G	G	G	G	G	G	G	G	G	G	G	G	G	G	G	G	G	G	G	G	G	G	G	G	G	G	G	G	G	G	G	G	G	G	G	G	G	G	G	G	G	G	G
12951	G	A	G	G	G	G	G	G	G	G	G	G	G	G	G	G	G	G	G	G	G	G	G	G	G	G	G	G	G	G	G	G	G	G	G	G	G	G	G	G	G	G	G	G	G	G	G	G	G
12954	C	T	T	T	T	T	T	T	T	T	T	T	T	T	T	T	T	T	T	T	T	T	T	T	T	T	T	T	T	T	T	T	T	T	T	T	T	T	T	T	T	T	T	T	T	T	T	T	T
12957	G	A	A	A	A	A	A	A	A	A	A	A	A	A	A	A	A	A	A	A	A	A	A	A	A	A	A	A	A	A	A	A	A	A	A	A	A	A	A	A	A	A	A	A	A	A	A	A	A
12978	C	T	C	C	C	C	C	C	C	C	C	C	C	C	C	C	C	C	C	C	C	C	C	C	C	C	C	C	C	C	C	C	C	C	C	C	C	C	C	C	C	C	C	C	C	C	C	C	C
13032	C	T	C	C	C	C	C	C	C	C	C	C	C	C	C	C	C	C	C	C	C	C	C	C	C	C	C	C	C	C	C	T	T	T	T	T	T	T	T	T	T	T	T	T	T	T	T	T	T
13035	T	C	C	C	C	C	C	C	C	C	C	C	C	C	C	C	C	C	C	C	C	C	C	C	C	C	C	C	C	C	C	C	C	C	C	C	C	C	C	C	C	C	C	C	C	C	C	C	C
13056	C	T	C	C	C	C	C	C	C	C	C	C	C	C	C	C	C	C	C	C	C	C	C	C	C	C	C	C	C	C	C	C	C	C	C	C	C	C	C	C	C	C	C	C	C	C	C	C	C
13057	A	G	A	A	A	A	A	A	A	A	A	A	A	A	A	A	A	A	A	A	A	A	A	A	A	A	A	A	A	A	A	A	A	A	A	A	A	A	A	A	A	A	A	A	A	A	A	A	A
13080	C	T	C	C	C	C	C	C	C	C	C	C	C	C	C	C	C	C	C	C	C	C	C	C	C	C	C	C	C	C	C	C	C	C	C	C	C	C	C	C	C	C	C	C	C	C	C	C	C
13086	T	C	T	T	T	T	T	T	T	T	T	T	T	T	T	T	T	T	T	T	T	T	T	T	T	T	T	T	T	T	T	T	T	T	T	T	T	T	T	T	C	T	T	T	T	T	T	T	T
13089	T	C	T	T	T	T	T	T	T	T	T	T	T	T	T	T	T	T	T	T	T	T	T	T	T	T	T	T	T	T	T	T	T	T	T	T	T	T	T	T	T	T	T	T	T	T	T	T	T
13146	A	G	A	A	A	A	A	A	A	A	A	A	A	A	A	A	A	A	A	A	A	A	A	A	A	A	A	A	A	A	A	A	A	A	A	A	A	A	A	A	A	A	A	A	A	A	A	A	A
13149	C	T	T	T	T	T	T	T	T	T	T	T	T	T	T	T	T	T	T	T	T	T	T	T	T	T	T	T	T	T	T	T	T	T	T	T	T	T	T	T	T	T	T	T	T	T	T	T	T
13155	C	T	C	C	C	C	C	C	C	C	C	C	C	C	T	C	C	C	C	C	C	C	C	C	C	C	C	C	C	C	C	C	C	C	C	C	C	C	C	C	C	C	C	C	C	C	C	C	C
13172	T	C	T	T	T	T	T	T	T	T	T	T	T	T	T	T	T	T	T	T	T	T	T	T	T	T	T	T	T	T	T	T	T	T	T	T	T	T	T	T	T	C	C	T	T	T	T	T	T
13179	C	T	T	T	T	T	T	T	T	T	T	T	T	T	T	T	T	T	T	T	T	T	T	T	T	T	T	T	T	T	T	T	T	T	T	T	T	T	T	T	T	T	T	T	T	T	T	T	T
13242	C	T	C	C	C	C	C	C	C	C	C	C	C	C	C	C	C	C	C	C	C	C	C	C	C	C	C	C	C	C	C	C	C	C	C	C	C	C	C	C	C	C	C	C	C	C	C	C	C
13248	A	G	A	A	A	A	A	A	A	A	A	A	A	A	A	A	A	A	A	A	A	A	A	A	A	A	A	A	A	A	A	G	G	G	G	G	G	G	G	G	G	G	G	G	G	G	G	G	G
13285	T	C	T	T	T	T	T	T	T	T	T	T	T	T	T	T	T	T	T	T	T	T	T	T	T	T	T	T	T	T	T	C	C	C	C	C	C	C	C	C	C	C	C	C	C	C	C	C	C
13305	C	T	C	C	C	C	C	C	C	C	C	C	C	C	C	C	C	C	C	C	C	C	C	C	C	C	C	T	C	C	C	C	C	C	C	C	C	C	C	C	C	C	C	C	C	C	C	C	C
13320	A	G	A	A	A	A	A	A	A	A	A	A	A	A	A	A	A	A	A	A	A	A	A	A	A	A	A	A	A	A	A	A	A	A	A	A	A	A	A	A	A	A	A	A	A	A	A	A	A
13359	T	C	T	T	T	T	T	T	T	T	T	T	T	T	T	T	T	T	T	T	T	T	T	T	T	T	T	T	T	T	T	T	T	T	T	T	T	T	T	C	T	T	T	T	T	T	T	T	T
13419	G	C	C	C	C	C	C	C	C	C	C	C	C	C	C	C	C	C	C	C	C	C	C	C	C	C	C	C	C	C	C	C	C	C	C	C	C	C	C	C	C	C	C	C	C	C	C	C	C
13494	C	T	C	C	C	C	C	C	C	C	C	C	C	C	C	C	C	C	C	C	C	C	C	C	C	C	C	C	C	C	C	C	C	C	C	C	C	C	C	C	C	C	C	C	C	C	C	C	C
13534	G	A	A	A	A	A	A	A	A	A	A	A	A	A	A	A	A	A	A	A	A	A	A	A	A	A	A	A	A	A	A	A	A	A	A	A	A	A	A	A	A	A	A	A	A	A	A	A	A
13563	G	A	G	G	G	G	G	G	G	G	G	G	G	G	G	G	G	G	G	G	G	G	G	G	G	G	G	A	G	G	G	G	G	G	G	G	G	G	G	G	G	G	G	G	G	G	G	G	G
13569	A	G	A	A	A	A	A	A	A	A	A	A	A	A	A	A	A	A	A	A	A	A	A	A	A	A	A	A	A	A	A	A	A	A	A	A	A	A	A	A	A	A	A	A	A	A	A	A	A
13587	G	A	G	G	G	G	G	G	G	G	G	G	G	G	G	G	G	G	G	G	G	G	G	G	G	G	G	G	G	G	G	G	G	G	G	G	G	G	G	G	G	G	G	G	G	G	G	G	G
13590	T	C	T	T	T	T	T	T	T	T	T	T	T	T	T	T	T	T	T	T	T	T	T	T	T	T	T	T	T	T	T	T	T	T	T	T	T	T	T	T	T	T	T	T	T	T	T	T	T
13707	A	G	A	A	A	A	A	A	A	A	A	A	A	A	A	A	G	A	A	A	A	A	A	A	A	A	A	A	A	A	A	A	A	A	A	A	A	A	A	A	A	A	A	A	A	A	A	A	A
13776	A	G	A	A	A	A	A	A	A	A	A	A	A	A	A	A	A	A	A	A	A	A	A	A	A	A	A	A	A	A	A	A	A	A	A	A	A	A	A	A	A	A	A	A	A	A	A	A	A
13899	C	T	C	C	C	C	C	C	C	C	C	C	C	C	C	C	C	C	C	C	C	C	T	T	T	T	T	T	T	T	T	C	C	C	C	C	C	C	C	C	C	C	C	C	C	C	C	C	C
13954	A	G	A	A	A	A	A	A	A	A	A	A	A	A	A	A	A	A	A	A	A	A	A	A	A	A	A	A	A	A	A	A	A	A	A	A	A	A	A	G	A	A	A	A	A	A	A	A	A
14010	C	T	C	C	C	C	C	C	C	C	C	C	C	C	C	C	C	C	C	C	C	C	C	C	C	C	C	C	C	C	C	C	C	C	C	C	C	C	C	C	C	C	C	C	C	C	C	C	C
14046	C	T	C	C	C	C	C	C	C	C	C	C	C	C	C	C	C	C	C	C	C	C	C	C	C	C	C	C	C	C	C	C	C	C	C	C	C	C	C	C	C	C	C	C	C	C	C	C	C
14133	A	G	A	A	A	A	A	A	A	A	A	A	A	A	A	A	A	A	A	A	A	A	A	A	A	A	A	A	A	A	A	A	A	A	A	A	A	A	A	A	A	A	A	A	A	A	A	A	A
14145	T	C	T	T	T	T	T	T	T	T	T	T	T	T	T	T	T	T	T	T	T	T	T	T	T	T	T	T	T	T	T	T	T	T	T	T	T	T	T	T	T	T	T	T	T	T	T	T	T
14146	A	T	A	A	A	A	A	A	A	A	A	A	A	A	A	A	A	T	A	A	A	A	A	A	A	A	A	A	A	A	A	A	A	A	A	A	A	A	A	A	A	A	A	A	A	A	A	A	A
14147	A	G	A	A	A	A	A	A	A	A	A	A	A	A	A	A	A	A	A	A	A	A	A	A	A	A	A	A	A	A	A	A	A	A	A	A	A	A	A	A	A	A	A	A	A	A	A	A	A
14154	G	A	G	G	G	G	G	G	G	G	G	G	G	G	G	G	G	G	G	G	G	G	G	G	G	G	G	G	G	G	G	G	G	G	G	G	G	G	G	G	G	G	G	G	G	G	G	G	G
14182	T	C	T	T	T	T	T	T	T	T	T	T	T	T	T	T	T	T	T	T	T	T	T	T	T	T	T	T	T	T	T	T	T	T	T	T	T	T	T	T	T	T	T	T	T	T	T	T	T
14186	A	G	G	G	G	G	G	G	G	G	G	G	G	G	G	G	G	G	G	G	G	G	G	G	G	G	G	G	G	G	G	A	A	A	A	A	A	A	A	A	A	A	A	A	A	A	A	A	A
14274	G	A	G	G	G	G	G	G	G	G	G	G	G	G	G	G	G	G	G	G	G	G	G	G	G	G	G	G	G	G	G	G	G	G	G	G	G	G	G	G	G	G	G	G	G	G	G	G	G
14278	G	A	G	G	G	G	G	G	G	G	G	A	G	G	G	G	G	G	G	G	G	G	G	G	G	G	G	G	G	G	G	G	G	G	G	G	G	G	G	G	G	G	G	G	G	G	G	G	G
14322	C	A	A	A	A	A	A	A	A	A	A	A	A	A	A	A	A	A	A	A	A	A	A	A	A	A	A	A	A	A	A	A	A	A	A	A	A	A	A	A	A	A	A	A	A	A	A	A	A
14337	A	G	A	A	A	A	A	A	A	A	A	A	A	A	A	A	A	A	A	A	A	A	A	A	A	A	A	A	A	A	A	A	A	A	A	A	A	A	A	A	A	A	A	A	A	A	A	A	A
14361	T	C	T	T	T	T	T	T	T	T	T	T	T	T	T	T	T	T	T	T	T	T	T	T	T	T	T	T	T	T	T	T	T	T	T	T	T	C	C	C	T	T	T	T	T	T	T	T	T
14385	T	C	C	C	C	C	C	C	C	C	C	C	C	C	C	C	C	C	C	C	C	C	C	C	C	C	C	C	C	C	C	C	C	C	C	C	C	C	C	C	C	C	C	C	C	C	C	C	C
14398	T	C	T	T	T	T	T	T	T	T	T	T	T	T	T	T	T	T	T	T	T	T	T	T	T	T	T	T	T	T	T	T	T	T	T	T	T	T	T	T	T	T	T	T	T	T	T	T	T
14434	T	C	T	T	T	T	T	T	T	T	T	T	T	T	T	T	T	T	T	T	T	T	T	T	T	T	T	T	T	T	T	T	T	T	T	T	T	T	T	T	T	T	T	T	T	T	T	T	T
14465	C	T	C	C	C	C	C	C	C	C	C	C	C	C	C	C	C	C	C	C	C	C	C	C	C	C	C	C	C	C	C	C	C	C	C	C	C	C	C	C	C	C	C	C	C	C	C	C	C
14471	C	T	C	C	C	C	C	C	C	C	C	C	C	C	C	C	C	C	C	C	C	C	C	C	C	C	C	C	C	C	C	C	C	C	C	C	C	C	C	C	C	C	C	C	C	C	C	C	C
14489	T	C	C	C	C	C	C	C	C	C	C	C	C	C	C	C	C	C	C	C	C	C	C	C	C	C	C	C	C	C	C	C	C	C	C	C	C	C	C	C	C	C	C	C	C	C	C	C	C
14495	G	A	G	G	G	G	G	G	G	G	G	G	G	G	G	G	G	G	G	G	G	G	G	G	G	G	G	G	G	G	G	G	G	G	G	G	G	G	G	G	G	G	G	G	G	G	G	G	G
14516	T	C	T	T	T	T	T	T	T	T	T	T	T	T	T	T	T	T	T	T	T	T	T	T	T	T	T	T	T	T	T	T	T	T	T	T	T	T	T	T	T	T	T	T	T	T	T	T	T
14621	G	A	G	G	G	G	G	G	G	G	G	G	G	G	G	G	G	G	G	G	G	G	G	G	G	G	G	G	G	G	G	G	G	G	G	G	G	G	G	G	G	G	G	G	G	G	G	G	G
14663	T	C	T	T	T	T	T	T	T	T	T	T	T	T	T	T	T	T	T	T	T	T	T	T	T	T	T	T	T	T	T	T	T	T	T	T	T	T	T	T	T	T	T	T	T	T	T	T	T
14698	A	G	G	G	G	G	G	G	G	G	G	G	G	G	G	G	G	G	G	G	G	G	G	G	G	G	G	G	G	G	G	G	G	G	G	G	G	G	G	G	G	G	G	G	G	G	G	G	G
14759	T	C	T	T	T	T	T	T	T	T	T	T	T	T	T	T	T	T	T	T	T	T	T	T	T	T	T	T	T	T	T	T	T	T	T	T	T	T	T	T	T	T	T	T	T	T	T	T	T
14765	C	T	C	C	C	C	C	C	C	C	C	C	C	C	C	C	C	C	C	C	C	C	C	C	C	C	C	C	T	T	T	C	C	C	C	C	C	C	C	C	C	C	C	C	C	C	C	C	C
14768	T	C	T	T	T	T	T	T	T	T	T	T	T	T	T	T	T	T	T	T	T	T	T	T	T	T	T	T	T	T	T	T	T	T	T	T	T	T	T	T	T	T	T	T	T	T	T	T	T
14850	G	A	A	A	A	A	A	A	A	A	A	A	A	A	A	A	A	A	A	A	A	A	A	A	A	A	A	A	A	A	A	A	A	A	A	A	A	A	A	A	A	A	A	A	A	A	A	A	A
14879	A	G	A	A	A	A	A	A	A	A	A	A	A	A	A	A	A	A	A	A	A	A	A	A	A	A	A	A	A	A	A	A	A	A	A	A	A	A	A	A	A	A	A	A	A	A	A	A	A
15028	T	C	T	T	T	T	T	T	T	T	T	T	T	T	T	T	T	T	T	T	T	T	T	T	T	T	T	T	T	T	T	T	T	T	T	T	T	T	T	T	T	T	T	T	T	T	T	T	T
15035	T	C	T	T	T	T	T	T	T	T	T	T	T	T	T	T	T	T	T	T	T	T	T	T	T	T	T	T	T	T	T	T	T	T	T	T	T	T	T	T	T	T	T	T	T	T	T	T	T
15097	T	C	T	T	T	T	T	T	T	T	T	T	T	T	T	T	T	T	T	T	T	T	T	T	T	T	T	T	T	T	T	C	C	C	C	C	C	C	C	C	C	C	C	C	C	C	C	C	C
15103	C	T	C	C	C	C	C	C	C	C	C	C	C	C	C	C	C	C	C	C	C	C	C	C	C	C	C	C	C	C	C	C	C	C	C	C	C	C	C	C	C	C	C	C	C	C	C	C	C
15104	G	A	A	A	A	A	A	A	A	A	A	A	A	A	A	A	A	A	A	A	A	A	A	A	A	A	A	A	A	A	A	G	G	G	G	G	G	G	G	G	G	G	G	G	G	G	G	G	G
15112	T	C	T	T	T	T	T	T	C	T	T	T	T	T	T	T	T	T	T	T	T	T	T	T	T	T	T	T	T	T	T	T	T	T	T	T	T	T	T	T	T	T	T	T	T	T	T	T	T
15122	G	A	G	G	G	G	G	G	G	G	G	G	G	G	G	G	G	G	G	G	G	G	G	G	G	G	G	G	G	G	G	G	G	G	G	G	G	G	G	G	G	G	G	G	G	G	G	G	G
15154	C	T	C	C	C	C	C	C	C	C	C	C	C	C	C	C	C	C	C	C	C	C	C	C	C	C	C	C	C	C	C	C	C	C	C	C	C	C	C	C	C	C	C	C	C	C	C	C	C
15162	C	T	T	T	T	T	T	T	T	T	T	T	T	T	T	T	T	T	T	T	T	T	T	T	T	T	T	T	T	T	T	T	T	T	T	T	T	T	T	T	T	T	T	T	T	T	T	T	T
15216	T	C	T	T	T	T	T	T	T	T	T	T	T	T	T	T	T	T	T	T	T	T	T	T	T	T	T	T	T	T	T	T	T	T	T	T	T	T	T	T	T	T	T	T	T	T	T	T	T
15235	T	C	T	T	T	T	T	T	T	T	T	T	T	T	T	T	T	T	T	T	T	T	T	T	T	T	T	T	T	T	T	T	T	T	T	T	T	T	T	T	T	T	T	T	T	T	T	T	T
15301	T	C	T	T	T	T	T	T	T	T	T	T	T	T	T	T	T	T	T	T	T	T	T	T	T	T	T	T	T	T	T	T	T	T	T	T	T	T	T	T	T	T	T	T	T	T	T	T	T
15331	A	G	A	A	A	A	A	A	A	A	A	A	A	A	A	A	A	A	A	A	A	A	A	A	A	A	A	A	A	A	A	G	G	G	G	G	G	G	G	G	G	G	G	G	G	G	G	G	G
15340	A	G	A	A	A	A	A	A	A	A	A	A	A	A	A	A	A	A	A	A	A	A	A	A	A	A	A	A	A	A	A	A	A	A	A	A	A	A	A	A	A	A	A	A	A	A	A	A	A
15343	A	G	G	G	G	G	G	G	G	G	G	G	G	G	G	G	G	G	G	G	G	G	G	G	G	G	G	G	G	G	G	A	A	A	A	A	A	A	A	A	A	A	A	A	A	A	A	A	A
15346	C	T	C	C	C	C	C	C	C	C	C	C	C	C	C	C	C	C	C	C	C	C	C	C	C	C	C	C	C	C	C	C	C	C	C	C	C	C	C	C	C	C	C	C	C	C	C	C	C
15397	A	G	G	G	G	A	A	A	A	A	A	A	A	A	A	A	A	A	A	A	A	A	A	A	A	A	A	A	A	A	A	A	A	A	A	A	A	A	A	A	A	A	A	A	A	A	A	A	A
15418	T	C	T	T	T	T	T	T	T	T	T	T	T	T	T	T	T	T	T	T	T	T	T	T	T	T	T	T	T	T	T	T	T	T	T	T	T	T	T	T	T	T	T	T	T	T	T	T	T
15478	T	C	C	C	C	C	C	C	C	C	C	C	C	C	C	C	C	C	C	C	C	C	C	C	C	C	C	C	C	C	C	T	T	T	T	T	T	T	T	T	T	T	T	T	T	T	T	T	T
15508	G	A	G	G	G	G	G	G	G	G	G	G	G	G	G	G	G	G	G	G	G	G	G	G	G	G	G	G	G	G	G	G	G	G	G	G	G	G	G	G	G	G	G	G	G	G	G	G	G
15526	A	G	A	A	A	A	A	A	A	A	A	A	A	A	A	A	A	A	A	A	A	A	A	A	A	A	A	A	A	A	A	A	A	A	A	A	A	A	A	A	A	A	A	A	A	A	A	A	A
15538	G	C	C	C	C	C	C	C	C	C	C	C	C	C	C	C	C	C	C	C	C	C	C	C	C	C	C	C	C	C	C	C	C	C	C	C	C	C	C	C	C	C	C	C	C	C	C	C	C
15574	T	C	T	T	T	T	T	T	T	T	T	T	T	T	T	T	T	T	T	T	T	T	T	T	T	T	T	T	T	T	T	T	T	T	T	T	T	T	T	T	T	T	T	T	T	T	T	T	T
15576	G	C	C	C	C	C	C	C	C	C	C	C	C	C	C	C	C	C	C	C	C	C	C	C	C	C	C	C	C	C	C	C	C	C	C	C	C	C	C	C	C	C	C	C	C	C	C	C	C
15577	C	T	C	C	C	C	C	C	C	C	C	C	C	C	C	C	C	C	C	C	C	C	C	C	C	C	C	C	C	C	C	C	C	C	C	C	C	C	C	C	C	C	C	C	C	C	C	C	C
15580	C	T	C	C	C	C	C	C	C	C	C	C	C	C	C	C	C	C	C	C	C	C	C	C	C	C	C	C	C	C	C	C	C	C	C	C	C	C	C	C	C	C	C	C	C	C	C	C	C
15589	T	C	T	T	T	T	T	T	T	T	T	T	T	T	T	T	T	T	T	T	T	T	T	T	T	T	T	T	T	T	T	C	C	C	C	C	C	C	C	C	C	C	C	C	C	C	C	C	C
15618	G	C	C	C	C	C	C	C	C	C	C	C	C	C	C	C	C	C	C	C	C	C	C	C	C	C	C	C	C	C	C	C	C	C	C	C	C	C	C	C	C	C	C	C	C	C	C	C	C
15628	C	T	C	C	C	C	C	C	C	C	C	C	C	C	C	C	C	C	C	C	C	C	C	C	C	C	C	C	C	C	C	C	C	C	C	C	C	C	C	C	C	C	C	C	C	C	C	C	C
15679	T	C	T	T	T	T	T	T	T	T	T	T	T	T	T	T	T	T	T	T	T	T	T	T	T	T	T	T	T	T	T	T	T	T	T	T	T	T	T	T	T	T	T	T	T	T	T	T	T
15743	G	A	G	G	G	G	G	G	G	G	G	G	G	G	G	G	G	G	G	G	G	G	G	G	G	G	G	G	G	G	G	G	G	G	G	G	G	G	G	G	G	G	G	G	G	G	G	G	G
15754	C	G	C	C	C	C	C	C	C	C	C	C	C	C	C	C	C	C	C	C	C	C	C	C	C	C	C	C	C	C	C	C	C	C	C	C	C	C	C	C	C	C	C	C	C	C	C	C	C
15756	T	C	C	C	C	C	C	C	C	C	C	C	C	C	C	C	C	C	C	C	C	C	C	C	C	C	C	C	C	C	C	T	T	T	T	T	T	T	T	T	T	T	T	T	T	T	T	T	T
15770	T	C	T	T	T	T	T	T	T	T	T	T	T	T	T	T	T	T	T	T	T	T	T	T	T	T	T	T	T	T	T	T	T	T	T	T	T	T	T	T	T	T	T	T	C	T	T	T	T
15820	T	C	T	T	T	T	T	T	T	T	T	T	T	T	T	T	T	T	T	T	T	T	T	T	T	T	T	T	T	T	T	T	T	T	T	T	T	T	T	T	T	T	T	T	T	T	T	T	T
15853	A	G	A	A	A	A	A	A	A	A	A	A	A	A	A	A	A	A	A	A	A	A	A	A	A	A	A	A	A	A	A	A	A	A	A	A	A	A	A	A	A	A	A	A	A	A	A	A	A
15865	C	T	C	C	C	C	C	C	C	C	C	C	C	C	C	C	C	C	C	C	C	C	C	C	C	C	C	C	C	C	C	T	T	T	T	T	T	C	C	C	C	C	C	C	C	C	C	C	C
15892	T	C	C	C	C	C	C	C	C	C	C	C	C	C	C	C	C	C	C	C	C	C	C	C	C	C	C	C	C	C	C	C	C	C	C	C	C	C	C	C	C	C	C	C	C	C	C	C	C
15904	G	A	G	G	G	G	G	G	G	G	G	G	G	G	G	G	G	G	G	G	G	G	G	G	G	G	G	G	G	G	G	A	A	A	A	A	A	A	A	A	A	A	A	A	A	A	A	A	A
15916	C	T	C	C	C	C	C	C	C	C	C	C	C	C	C	C	C	C	C	C	C	C	C	C	C	C	C	C	C	C	C	C	C	C	C	C	C	T	C	C	C	C	C	C	C	C	C	C	C
15929	A	G	A	A	A	A	A	A	A	A	A	A	A	A	A	A	A	A	A	A	A	A	A	A	A	A	A	A	A	A	A	A	A	A	A	A	A	A	A	A	A	A	A	A	A	A	A	A	A
15948	T	C	T	T	T	T	T	T	T	T	T	T	T	T	T	T	T	T	T	T	T	T	T	T	T	T	T	T	T	T	T	T	T	T	T	T	T	T	T	T	T	T	T	T	T	T	T	T	T
15953	A	G	A	A	A	A	A	A	A	A	A	A	A	A	A	A	A	A	A	A	A	A	A	A	A	A	A	A	A	A	A	A	A	A	A	A	A	A	A	A	A	A	A	A	A	A	A	A	A
16018	C	T	T	T	T	T	T	T	T	T	T	T	T	T	T	T	T	T	T	T	T	T	T	T	T	T	T	T	T	T	T	C	C	C	C	C	C	C	C	C	C	C	C	C	C	C	C	C	C
16019	C	T	C	C	C	T	C	C	C	C	C	C	C	C	C	C	C	C	C	C	C	C	C	C	C	C	C	C	C	C	C	C	C	C	C	C	C	C	C	C	C	C	C	C	C	C	C	C	C
16075	G	A	A	A	A	A	A	A	A	A	A	A	A	A	A	A	A	A	A	A	A	A	A	A	A	A	A	A	A	A	A	A	A	A	A	A	A	A	A	A	A	A	A	A	A	A	A	A	A
16090	G	C	C	C	C	C	C	C	C	C	C	C	C	C	C	C	C	C	C	C	C	C	C	C	C	C	C	C	C	C	C	C	C	C	C	C	C	C	C	C	C	C	C	C	C	C	C	C	C
16111	T	C	T	T	T	T	T	T	T	T	T	T	T	T	T	T	T	T	T	T	T	T	T	T	T	T	T	T	T	T	T	T	T	T	T	T	T	T	T	T	T	T	T	T	T	T	T	T	T
16116	C	T	C	C	C	C	C	C	C	C	C	C	C	C	C	C	C	C	C	C	C	C	C	C	C	C	C	C	C	C	C	C	C	C	C	C	C	C	C	C	C	C	C	C	C	C	C	C	C
16162	T	C	T	T	T	T	T	T	T	T	T	T	T	T	T	T	T	T	T	T	T	T	T	T	T	T	T	T	T	T	T	T	T	T	T	T	T	T	T	T	T	T	T	T	T	T	T	T	T
16205	T	C	T	T	T	T	T	T	T	T	T	T	T	T	T	T	T	T	T	T	T	T	T	T	T	T	T	T	T	T	T	T	T	T	T	C	T	T	T	T	T	T	T	T	T	T	T	T	T
16315	G	C	C	C	C	C	C	C	C	C	C	C	C	C	C	C	C	C	C	C	C	C	C	C	C	C	C	C	C	C	C	C	C	C	C	C	C	C	C	C	C	C	C	C	C	C	C	C	C
16333	C	T	C	C	C	C	C	C	C	C	C	C	C	C	C	C	C	C	C	C	C	C	C	C	C	C	C	C	C	C	C	C	C	C	C	C	C	C	C	C	C	C	C	C	C	C	C	C	C
16375	T	C	T	T	T	T	T	T	T	T	T	T	T	T	T	T	T	T	T	T	T	T	T	T	T	T	T	T	T	T	T	T	T	T	T	T	T	T	T	T	T	T	T	T	T	T	T	T	T
16381	G	C	C	C	C	C	C	C	C	C	C	C	C	C	C	C	C	C	C	C	C	C	C	C	C	C	C	C	C	C	C	C	C	C	C	C	C	C	C	C	C	C	C	C	C	C	C	C	C
16422	C	A	C	C	C	C	C	C	C	C	C	C	C	C	C	C	C	C	C	C	C	C	C	C	C	C	C	C	C	C	C	A	A	A	A	A	A	A	A	A	A	A	A	A	A	C	A	A	A
16429	A	G	G	G	G	G	G	G	G	G	G	G	G	G	G	G	G	G	G	G	G	G	G	G	G	G	G	G	G	G	G	G	G	G	G	G	G	G	G	G	G	G	G	G	G	G	G	G	G
16430	C	T	T	T	T	T	T	T	T	T	T	T	T	T	T	T	T	T	T	T	T	T	T	T	T	T	T	T	T	T	T	T	T	T	T	T	T	T	T	T	T	T	T	T	T	T	T	T	T
16460	C	T	T	T	T	T	T	T	T	T	T	T	T	T	T	T	T	T	T	T	T	T	T	T	T	T	T	T	T	T	T	C	C	C	C	C	C	C	C	C	C	C	C	C	C	C	C	C	C
16475	C	A	C	C	C	C	C	C	C	C	C	C	C	C	C	C	C	C	C	C	C	C	C	C	C	C	C	C	C	C	C	A	A	A	A	A	A	A	A	A	A	A	A	A	A	A	A	A	A
16479	T	C	T	T	T	T	T	T	T	T	T	T	T	T	T	T	T	T	T	T	T	T	T	T	T	T	T	T	T	T	T	C	C	C	C	C	C	C	C	C	C	C	C	C	C	C	C	C	C
16485	C	T	C	C	C	C	C	C	C	C	C	C	C	C	C	C	C	C	C	C	C	C	C	C	C	C	C	C	C	C	C	C	C	C	C	C	C	C	C	C	C	C	C	C	C	C	C	C	C
16486	A	G	A	A	A	A	A	A	A	A	A	A	A	A	A	A	A	A	A	A	A	A	A	A	A	A	A	A	A	A	A	A	A	A	A	A	A	A	G	A	A	A	A	A	A	A	A	A	A
16488	G	T	T	T	T	T	T	T	T	T	T	T	T	T	T	T	T	T	T	T	T	T	T	T	T	T	T	T	T	T	T	T	T	T	T	T	T	T	T	T	T	T	T	T	T	T	T	T	T
16489	G	T,C	T	T	T	T	T	T	T	T	T	T	T	T	T	T	T	T	T	T	T	T	T	T	T	T	T	T	T	T	T	T	T	T	T	T	T	T	T	T	T	T	T	T	T	T	T	T	T
16490	G	A	G	G	G	G	G	G	G	G	G	G	G	G	G	G	G	G	G	G	G	G	G	G	G	G	G	G	G	G	G	G	G	G	G	G	G	G	G	G	G	G	G	G	G	G	G	G	G
16491	G	T	G	G	G	G	G	G	G	G	G	G	G	G	G	G	G	G	G	G	G	G	G	G	G	G	G	G	G	G	G	G	G	G	G	G	G	G	G	G	G	G	G	G	G	G	G	G	G
16781	A	G	G	G	G	G	G	G	G	G	G	G	G	G	G	G	G	G	G	G	G	G	G	G	G	G	G	G	G	G	G	A	A	A	A	A	A	A	A	A	A	A	A	A	A	A	A	A	A
16782	C	T	C	C	C	C	C	C	C	C	C	C	C	C	C	C	C	C	C	C	C	C	C	C	C	C	C	C	C	C	C	C	C	C	C	C	C	C	C	C	C	C	C	C	C	C	C	C	C
16783	C	T	C	C	C	C	C	C	C	C	C	C	C	C	C	C	C	C	C	C	C	C	C	C	C	C	C	C	C	C	C	C	C	C	C	C	C	C	C	C	C	C	C	C	C	C	C	C	C
16788	T	A	A	A	A	A	A	A	A	A	A	A	A	A	A	A	A	A	A	A	A	A	A	A	A	A	A	A	A	A	A	A	A	A	A	A	A	A	A	A	A	A	A	A	A	A	A	A	A
16790	C	T	C	C	C	C	C	C	C	C	C	C	C	C	C	C	C	C	C	C	C	C	C	C	C	C	C	C	C	C	C	C	C	C	C	C	C	C	C	C	C	C	C	C	C	C	C	C	C
16791	T	C	C	C	C	C	C	C	C	C	C	C	C	C	C	C	C	C	C	C	C	C	C	C	C	C	C	C	C	C	C	C	C	C	C	C	C	C	C	C	C	C	C	C	C	C	C	C	C
16795	A	G	A	A	A	A	A	A	A	A	A	A	A	A	A	A	A	A	A	A	A	A	A	A	A	A	A	A	A	A	A	G	G	G	G	G	G	G	G	G	G	G	G	G	G	G	G	G	G
16797	A	G	A	A	A	A	A	A	A	A	A	A	A	A	A	A	A	A	A	A	A	A	A	A	A	A	A	A	A	A	A	G	G	G	G	G	A	G	G	G	G	G	G	G	G	G	A	G	G
16798	G	A	G	G	G	G	G	G	G	G	G	G	G	G	G	G	G	G	G	G	G	G	G	G	G	G	G	G	G	G	G	A	A	A	A	A	A	A	A	A	A	A	A	A	A	A	A	A	A
16801	T	C	T	T	T	T	T	T	T	T	T	T	T	T	T	T	T	T	T	T	T	T	T	T	T	T	T	T	T	T	T	T	T	T	T	T	T	T	T	T	T	T	T	T	T	T	T	T	T
16802	T	C	T	T	T	T	T	T	T	T	T	T	T	T	T	T	T	T	T	T	T	T	T	T	T	T	T	T	T	T	T	T	T	T	T	T	T	T	T	T	T	T	T	T	T	T	T	T	T
16803	C	T	C	C	C	C	C	C	C	C	C	C	C	T	C	C	C	C	C	C	C	C	C	C	C	C	C	C	C	C	C	C	C	C	C	C	C	C	C	C	C	C	C	C	C	C	C	C	C
16804	T	C	C	C	C	C	C	C	C	C	C	C	C	C	C	C	C	C	C	C	C	C	C	C	C	C	C	C	C	C	C	T	T	T	T	T	T	T	T	T	T	T	T	T	T	T	T	T	T
16820	T	C	T	T	T	T	T	T	T	T	T	T	T	T	T	T	T	T	T	T	T	T	T	T	T	T	T	T	T	T	T	T	T	T	T	T	T	T	T	T	T	T	T	T	T	T	T	T	T
16824	A	G	A	A	A	A	A	A	A	A	A	A	A	A	A	A	A	A	A	A	A	A	A	A	A	A	A	A	A	A	A	G	G	G	G	G	G	G	G	G	G	G	G	G	G	G	G	G	G
16859	T	C	C	C	C	C	C	C	C	C	C	C	C	C	C	C	C	C	C	C	C	C	C	C	C	C	C	C	C	C	C	C	C	C	C	C	C	C	C	C	C	C	C	C	C	C	C	C	C
16867	C	T	C	C	C	C	C	C	C	C	C	C	C	C	C	C	C	C	C	C	C	C	C	C	C	C	C	C	C	C	C	C	C	C	C	C	C	C	C	C	C	C	C	C	C	C	C	C	C
16957	C	T	C	C	C	C	C	C	C	C	C	C	C	C	C	C	C	C	C	C	C	C	C	C	C	C	C	C	C	C	C	C	C	C	C	C	C	C	C	C	C	C	C	C	C	C	C	C	C
16961	A	G	A	A	A	A	A	A	A	A	A	A	A	A	A	A	A	A	A	A	A	A	A	A	A	A	A	A	A	A	A	A	A	A	A	A	A	A	A	A	A	A	A	A	A	A	A	A	A
16962	A	G	A	A	A	A	A	A	A	A	A	A	A	A	A	A	A	A	A	A	A	A	A	A	A	A	A	A	A	A	A	A	A	A	A	A	A	A	A	A	A	A	A	A	A	A	A	A	A
16973	A	T	T	T	T	T	T	T	T	T	T	T	T	T	T	T	T	T	T	T	T	T	T	T	T	T	T	T	T	T	T	T	T	T	T	T	T	T	T	T	T	T	T	T	T	T	T	T	T
16985	G	A	A	A	A	A	A	A	A	A	A	A	A	A	A	A	A	A	A	A	A	A	A	A	A	A	A	A	A	A	A	A	A	A	A	A	A	A	A	A	A	A	A	A	A	A	A	A	A
16986	T	C	C	C	C	C	C	C	C	C	C	C	C	C	C	C	C	C	C	C	C	C	C	C	C	C	C	C	C	C	C	T	T	T	T	T	T	T	T	T	T	T	T	T	T	T	T	T	T
16988	C	T	C	C	C	C	C	C	C	C	C	C	C	C	C	C	C	C	C	C	C	C	C	C	C	C	C	C	C	C	C	C	C	C	C	C	C	C	C	C	C	C	C	C	C	C	C	C	C
16989	T	C	T	T	T	T	T	T	T	T	T	T	T	T	T	T	T	T	T	T	T	T	T	T	T	T	T	T	T	T	T	C	C	C	C	C	C	T	T	T	T	T	T	T	T	T	T	T	T
16997	G	A	G	G	G	G	G	G	G	G	G	G	G	G	G	G	G	G	G	G	G	G	G	G	G	G	G	G	G	G	G	G	G	G	G	G	G	G	G	G	G	G	G	G	G	G	G	G	G
nnnnn	Singleton variant in 119 cats
nnnnn	Singleton variant in NC_001700 - shown in small font
nnnnn	Phylogenetically informative (or recurrent) variant
16489	Singleton variant in NC_001700 (G), T in 118 but C in OL1 so also phylogenetically informative
[truncated: 73 more columns]

## Sheet: TableS6 RS2Repeats
Table S6: Sequence variation in the RS2 repeat array.
Cat	Hg	Repeat no.	A	A	T	T	G	C	T	A	G	T	C	C	C	C	A	T	G	A	A	T	A	T	T	A	A	G	C	A	T	G	T	A	C	A	G	T	A	G	T	T	T	A	T	A	T	A	T
			1	2	3	4	5	6	7	8	9	10	11	12	13	14	15	16	17	18	19	20	21	22	23	24	25	26	27	28	29	30	31	32	33	34	35	36	37	38	39	40	41	42	43	44	45	46	47
Cat_70	B1	1	A	A	T	T	G	C	T	A	G	T	C	C	C	C	A	T	G	A	A	T	A	T	T	A	A	G	C	A	T	G	T	A	C	A	G	T	A	G	T	T	T	A	T	A	T	A	T
		2	A	A	T	T	G	C	T	A	G	T	C	C	C	C	A	T	G	A	A	T	A	T	T	A	A	G	C	A	T	G	T	A	C	A	G	T	A	G	T	T	T	A	T	A	T	A	T
		3	A	A	T	T	G	C	T	A	G	T	C	C	C	C	A	T	G	A	A	T	A	T	T	A	A	G	C	A	T	G	T	A	C	A	G	T	A	G	T	T	T	A	T	A	T	A	T
		4	A	A	T	T	G	C	T	A	G	T	C	C	C	C	A	T	G	A	A	T	A	T	T	A	A	G	C	A	T	G	T	A	C	A	G	T	A	G	T	T	T	A	T	A	T	A	T
Cat_P1	B1	1	A	A	T	T	G	C	T	A	G	T	C	C	C	C	A	T	G	A	A	T	A	T	T	A	A	G	C	A	T	G	T	A	C	A	G	T	A	G	T	T	T	A	T	A	T	A	T
		2	A	A	T	T	G	C	T	A	G	T	C	C	C	C	A	T	G	A	A	T	A	T	T	A	A	G	C	A	T	G	T	A	C	A	G	T	A	G	T	T	T	A	T	A	T	A	T
		3	A	A	T	T	G	C	T	A	G	T	C	C	C	C	A	T	G	A	A	T	A	T	T	A	A	G	C	A	T	G	T	A	C	A	G	T	A	G	T	T	T	A	T	A	T	A	T
		4	A	A	T	T	G	C	T	A	G	T	C	C	C	C	A	T	G	A	A	T	A	T	T	A	A	G	C	A	T	G	T	A	C	A	G	T	A	G	T	T	T	A	T	A	T	A	T
Cat_2	B1	1	A	A	T	T	G	C	T	A	G	T	C	C	C	C	A	T	G	A	A	T	A	T	T	A	A	G	C	A	T	G	T	A	C	A	G	T	A	G	T	T	T	A	T	A	T	A	T
		2	A	A	T	T	G	C	T	A	G	T	C	C	C	C	A	T	G	A	A	T	A	T	T	A	A	G	C	A	T	G	T	A	C	A	G	T	A	G	T	T	T	A	T	A	T	A	T
		3	A	A	T	T	G	C	T	A	G	T	C	C	C	C	A	T	G	A	A	T	A	T	T	A	A	G	C	A	T	G	T	A	C	A	G	T	A	G	T	T	T	A	T	A	T	A	T
Cat_111	B1	1	A	A	T	T	G	C	T	A	G	T	C	C	C	C	A	T	G	A	A	T	A	T	T	A	A	G	C	A	T	G	T	A	C	A	G	T	A	G	T	T	T	A	T	A	T	A	T
		2	A	A	T	T	G	C	T	A	G	T	C	C	C	C	A	T	G	A	A	T	A	T	T	A	A	G	C	A	T	G	T	A	C	A	G	T	A	G	T	T	T	A	T	A	T	A	T
		3	A	A	T	T	G	C	T	A	G	T	C	C	C	C	A	T	G	A	A	T	A	T	T	A	A	G	C	A	T	G	T	A	C	A	G	T	A	G	T	T	T	A	T	A	T	A	T
		4	A	A	T	T	G	C	T	A	G	T	C	C	C	C	A	T	G	A	A	T	A	T	T	A	A	G	C	A	T	G	T	A	C	A	G	T	A	G	T	T	T	A	T	A	T	A	T
Cat_68	B1	1	A	A	T	T	G	C	T	A	G	T	C	C	C	C	A	T	G	A	A	T	A	T	T	A	A	G	C	A	T	G	T	A	C	A	G	T	A	G	T	T	T	A	T	A	T	A	T
		2	A	A	T	T	G	C	T	A	G	T	C	C	C	C	A	T	G	A	A	T	A	T	T	A	A	G	C	A	T	G	T	A	C	A	G	T	A	G	T	T	T	A	T	A	T	A	T
		3	A	A	T	T	G	C	T	A	G	T	C	C	C	C	A	T	G	A	A	T	A	T	T	A	A	G	C	A	T	G	T	A	C	A	G	T	A	G	T	T	T	A	T	A	T	A	T
		4	A	A	T	T	G	C	T	A	G	T	C	C	C	C	A	T	G	A	A	T	A	T	T	A	A	G	C	A	T	G	T	A	C	A	G	T	A	G	T	T	T	A	T	A	T	A	T
Cat_41	B	1	A	G	T	T	G	C	T	A	G	T	C	C	C	C	A	T	G	A	A	T	A	T	T	A	A	G	C	A	T	G	T	A	C	A	G	T	A	G	T	T	T	A	T	A	T	A	T
		2	A	A	T	T	G	C	T	A	G	T	C	C	C	C	A	T	G	A	A	T	A	T	T	A	A	G	C	A	T	G	T	A	C	A	G	T	A	G	T	T	T	A	T	A	T	A	T
		3	A	A	T	T	G	C	T	A	G	T	C	C	C	C	A	T	G	A	A	T	A	T	T	A	A	G	C	A	T	G	T	A	C	A	G	T	A	G	T	T	T	A	T	A	T	A	T
Cat_P14	B	1	A	A	T	T	G	C	T	A	G	T	C	C	C	C	A	T	G	A	A	T	A	T	T	A	A	G	C	A	T	G	T	A	C	A	G	T	A	G	T	T	T	A	T	A	T	A	T
		2	A	A	T	T	G	C	T	A	G	T	C	C	C	C	A	T	G	A	A	T	A	T	T	A	A	G	C	A	T	G	T	A	C	A	G	T	A	G	T	T	T	A	T	A	T	A	T
		3	A	A	T	T	G	C	T	A	G	T	C	C	C	C	A	T	G	A	A	T	A	T	T	A	A	G	C	A	T	G	T	A	C	A	G	T	A	G	T	T	T	A	T	A	T	A	T
Cat_47	B	1	A	A	T	T	G	C	T	A	G	T	C	C	C	C	A	T	G	A	A	T	A	T	T	A	A	G	C	A	T	G	T	A	C	A	G	T	A	G	T	T	T	A	T	A	T	A	T
		2	A	A	T	T	G	C	T	A	G	T	C	C	C	C	A	T	G	A	A	T	A	T	T	A	A	G	C	A	T	G	T	A	C	A	G	T	A	G	T	T	T	A	T	A	T	A	T
		3	A	A	T	T	G	C	T	A	G	T	C	C	C	C	A	T	G	A	A	T	A	T	T	A	A	G	C	A	T	G	T	A	C	A	G	T	A	G	T	T	T	A	T	A	T	A	T
Cat_48	B	1	A	A	T	T	G	C	T	A	G	T	C	C	C	C	A	T	G	A	A	T	A	T	T	A	A	G	C	A	T	G	T	A	C	A	G	T	A	G	T	T	T	A	T	A	T	A	T
		2	A	A	T	T	G	C	T	A	G	T	C	C	C	C	A	T	G	A	A	T	A	T	T	A	A	G	C	A	T	G	T	A	C	A	G	T	A	G	T	T	T	A	T	A	T	A	T
		3	A	A	T	T	G	C	T	A	G	T	C	C	C	C	A	T	G	A	A	T	A	T	T	A	A	G	C	A	T	G	T	A	C	A	G	T	A	G	T	T	T	A	T	A	T	A	T
Cat_76	B	1	A	A	T	T	G	C	T	A	G	T	C	C	C	C	A	T	G	A	A	T	A	T	T	A	A	G	C	A	T	G	T	A	C	A	G	T	A	G	T	T	T	A	C	A	T	A	T
		2	A	A	T	T	G	C	T	A	G	T	C	C	C	C	A	T	G	A	A	T	A	T	T	A	A	G	C	A	T	G	T	A	C	A	G	T	A	G	T	T	T	A	T	A	T	A	T
		3	A	A	T	T	G	C	T	A	G	T	C	C	C	C	A	T	G	A	A	T	A	T	T	A	A	G	C	A	T	G	T	A	C	A	G	T	A	G	T	T	T	A	T	A	T	A	T
		4	A	A	T	T	G	C	T	A	G	T	C	C	C	C	A	T	G	A	A	T	A	T	T	A	A	G	C	A	T	G	T	A	C	A	G	T	A	G	T	T	T	A	T	A	T	A	T
Cat_BCB34	B	1	A	A	T	T	G	C	T	A	G	T	C	C	C	C	A	T	G	A	A	T	A	T	T	A	A	G	C	A	T	G	T	A	C	A	G	T	A	G	T	T	T	A	T	A	T	A	T
		2	A	A	T	T	G	C	T	A	G	T	C	C	C	C	A	T	G	A	A	T	A	T	T	A	A	G	C	A	T	G	T	A	C	A	G	T	A	G	T	T	T	A	T	A	T	A	T
		3	A	A	T	T	G	C	T	A	G	T	C	C	C	C	A	T	G	A	A	T	A	T	T	A	A	G	C	A	T	G	T	A	C	A	G	T	A	G	T	T	T	A	T	A	T	A	T
		4	A	A	T	T	G	C	T	A	G	T	C	C	C	C	A	T	G	A	A	T	A	T	T	A	A	G	C	A	T	G	T	A	C	A	G	T	A	G	T	T	T	A	T	A	T	A	T
Cat_60	B	1	A	A	T	T	G	C	T	A	G	T	C	C	C	C	A	T	G	A	A	T	A	T	T	A	A	G	C	A	T	G	T	A	C	A	G	T	A	G	T	T	T	A	T	A	T	A	T
		2	A	A	T	T	G	C	T	A	G	T	C	C	C	C	A	T	G	A	A	T	A	T	T	A	A	G	C	A	T	G	T	A	C	A	G	T	A	G	T	T	T	A	T	A	T	A	T
		3	A	A	T	T	G	C	T	A	G	T	C	C	C	C	A	T	G	A	A	T	A	T	T	A	A	G	C	A	T	G	T	A	C	A	G	T	A	G	T	T	T	A	T	A	T	A	T
		4	A	A	T	T	G	C	T	A	G	T	C	C	C	C	A	T	G	A	A	T	A	T	T	A	A	G	C	A	T	G	T	A	C	A	G	T	A	G	T	T	T	A	T	A	T	A	T
		5	A	A	T	T	G	C	T	A	G	T	C	C	C	C	A	T	G	A	A	T	A	T	T	A	A	G	C	A	T	G	T	A	C	A	G	T	A	G	T	T	T	A	T	A	T	A	T
Cat_86	B	1	A	A	T	T	G	C	T	A	G	T	C	C	C	C	A	T	G	A	A	T	A	T	T	A	A	G	C	A	T	G	T	A	C	A	G	T	A	G	T	T	T	A	T	A	T	A	T
		2	A	A	T	T	G	C	T	A	G	T	C	C	C	C	A	T	G	A	A	T	A	T	T	A	A	G	C	A	T	G	T	A	C	A	G	T	A	G	T	T	T	A	T	A	T	A	T
		3	A	A	T	T	G	C	T	A	G	T	C	C	C	C	A	T	G	A	A	T	A	T	T	A	A	G	C	A	T	G	T	A	C	A	G	T	A	G	T	T	T	A	T	A	T	A	T
		4	A	A	T	T	G	C	T	A	G	T	C	C	C	C	A	T	G	A	A	T	A	T	T	A	A	G	C	A	T	G	T	A	C	A	G	T	A	G	T	T	T	A	T	A	T	A	T
Cat_106	B	1	A	A	T	T	G	C	T	A	G	T	C	C	C	C	A	T	G	A	A	T	A	T	T	A	A	G	C	A	T	G	T	A	C	A	G	T	A	G	T	T	T	A	T	A	T	A	T
		2	A	A	T	T	G	C	T	A	G	T	C	C	C	C	A	T	G	A	A	T	A	T	T	A	A	G	C	A	T	G	T	A	C	A	G	T	A	G	T	T	T	A	T	A	T	A	T
		3	A	A	T	T	G	C	T	A	G	T	C	C	C	C	A	T	G	A	A	T	A	T	T	A	A	G	C	A	T	G	T	A	C	A	G	T	A	G	T	T	T	A	T	A	T	A	T
		4	A	A	T	T	G	C	T	A	G	T	C	C	C	C	A	T	G	A	A	T	A	T	T	A	A	G	C	A	T	G	T	A	C	A	G	T	A	G	T	T	T	A	T	A	T	A	T
Cat_17	B	1	A	A	T	T	G	C	T	A	G	T	C	C	C	C	A	T	G	A	A	T	A	T	T	A	A	G	C	A	T	G	T	A	C	A	G	T	A	G	T	T	T	A	T	A	T	A	T
		2	A	A	T	T	G	C	T	A	G	T	C	C	C	C	A	T	G	A	A	T	A	T	T	A	A	G	C	A	T	G	T	A	C	A	G	T	A	G	T	T	T	A	T	A	T	A	T
		3	A	A	T	T	G	C	T	A	G	T	C	C	C	C	A	T	G	A	A	T	A	T	T	A	A	G	C	A	T	G	T	A	C	A	G	T	A	G	T	T	T	A	T	A	T	A	T
		4	A	A	T	T	G	C	T	A	G	T	C	C	C	C	A	T	G	A	A	T	A	T	T	A	A	G	C	A	T	G	T	A	C	A	G	T	A	G	T	T	T	A	T	A	T	A	T
Cat_37	B	1	A	A	T	T	G	C	T	A	G	T	C	C	C	C	A	T	G	A	A	T	A	T	T	A	A	G	C	A	T	G	T	A	C	A	G	T	A	G	T	T	T	A	T	A	T	A	T
		2	A	A	T	T	G	C	T	A	G	T	C	C	C	C	A	T	G	A	A	T	A	T	T	A	A	G	C	A	T	G	T	A	C	A	G	T	A	G	T	T	T	A	T	A	T	A	T
		3	A	A	T	T	G	C	T	A	G	T	C	C	C	C	A	T	G	A	A	T	A	T	T	A	A	G	C	A	T	G	T	A	C	A	G	T	A	G	T	T	T	A	T	A	T	A	T
		4	A	A	T	T	G	C	T	A	G	T	C	C	C	C	A	T	G	A	A	T	A	T	T	A	A	G	C	A	T	G	T	A	C	A	G	T	A	G	T	T	T	A	T	A	T	A	T
Cat_38	B	1	A	A	T	T	G	C	T	A	G	T	C	C	C	C	A	T	G	A	A	T	A	T	T	A	A	G	C	A	T	G	T	A	C	A	G	T	A	G	T	T	T	A	T	A	T	A	T
		2	A	A	T	T	G	C	T	A	G	T	C	C	C	C	A	T	G	A	A	T	A	T	T	A	A	G	C	A	T	G	T	A	C	A	G	T	A	G	T	T	T	A	T	A	T	A	T
		3	A	A	T	T	G	C	T	A	G	T	C	C	C	C	A	T	G	A	A	T	A	T	T	A	A	G	C	A	T	G	T	A	C	A	G	T	A	G	T	T	T	A	T	A	T	A	T
		4	A	A	T	T	G	C	T	A	G	T	C	C	C	C	A	T	G	A	A	T	A	T	T	A	A	G	C	A	T	G	T	A	C	A	G	T	A	G	T	T	T	A	T	A	T	A	T
Cat_56	B	1	A	A	T	T	G	C	T	A	G	T	C	C	C	C	A	T	G	A	A	T	A	T	T	A	A	G	C	A	T	G	T	A	C	A	G	T	A	G	T	T	T	A	T	A	T	A	T
		2	A	A	T	T	G	C	T	A	G	T	C	C	C	C	A	T	G	A	A	T	A	T	T	A	A	G	C	A	T	G	T	A	C	A	G	T	A	G	T	T	T	A	T	A	T	A	T
		3	A	A	T	T	G	C	T	A	G	T	C	C	C	C	A	T	G	A	A	T	A	T	T	A	A	G	C	A	T	G	T	A	C	A	G	T	A	G	T	T	T	A	T	A	T	A	T
		4	A	A	T	T	G	C	T	A	G	T	C	C	C	C	A	T	G	A	A	T	A	T	T	A	A	G	C	A	T	G	T	A	C	A	G	T	A	G	T	T	T	A	T	A	T	A	T
Cat_P5	B	1	A	A	T	T	G	C	T	A	G	T	C	C	C	C	A	T	G	A	A	T	A	T	T	A	A	G	C	A	T	G	T	A	C	A	G	T	A	G	T	T	T	A	T	A	T	A	T
		2	G	A	T	T	G	C	T	A	G	T	C	C	C	C	A	T	G	A	A	T	A	T	T	A	A	G	C	A	T	G	T	A	C	A	G	T	A	G	T	T	T	A	T	A	T	A	T
		3	A	A	T	T	G	C	T	A	G	T	C	C	C	C	A	T	G	A	A	T	A	T	T	A	A	G	C	A	T	G	T	A	C	A	G	T	A	G	T	T	T	A	T	A	T	A	T
		4	A	A	T	T	G	C	T	A	G	T	C	C	C	C	A	T	G	A	A	T	A	T	T	A	A	G	C	A	T	G	T	A	C	A	G	T	A	G	T	T	T	A	T	A	T	A	T
Cat_64	B	1	A	A	T	T	G	C	T	A	G	T	C	C	C	C	A	T	G	A	A	T	A	T	T	A	A	G	C	A	T	G	T	A	C	A	G	T	A	G	T	T	T	A	T	A	T	A	T
		2	A	A	T	T	G	C	T	A	G	T	C	C	C	C	A	T	G	A	A	T	A	T	T	A	A	G	C	A	T	G	T	A	C	A	G	T	A	G	T	T	T	A	T	A	T	A	T
		3	A	A	T	T	G	C	T	A	G	T	C	C	C	C	A	T	G	A	A	T	A	T	T	A	A	G	C	A	T	G	T	A	C	A	G	T	A	G	T	T	T	A	T	A	T	A	T
		4	A	A	T	T	G	C	T	A	G	T	C	C	C	C	A	T	G	A	A	T	A	T	T	A	A	G	C	A	T	G	T	A	C	A	G	T	A	G	T	T	T	A	T	A	T	A	T
Cat_108	B	1	A	A	T	T	G	C	T	A	G	T	C	C	C	C	A	T	G	A	A	T	A	T	T	A	A	G	C	A	T	G	T	A	C	A	G	T	A	G	T	T	T	A	T	A	T	A	T
		2	A	A	T	T	G	C	T	A	G	T	C	C	C	C	A	T	G	A	A	T	A	T	T	A	A	G	C	A	T	G	T	A	C	A	G	T	A	G	T	T	T	A	T	A	T	A	T
		3	A	A	T	T	G	C	T	A	G	T	C	C	C	C	A	T	G	A	A	T	A	T	T	A	A	G	C	A	T	G	T	A	C	A	G	T	A	G	T	T	T	A	T	A	T	A	T
		4	A	A	T	T	G	C	T	A	G	T	C	C	C	C	A	T	G	A	A	T	A	T	T	A	A	G	C	A	T	G	T	A	C	A	G	T	A	G	T	T	T	A	T	A	T	A	T
		5	A	A	T	T	G	C	T	A	G	T	C	C	C	C	A	T	G	A	A	T	A	T	T	A	A	G	C	A	T	G	T	A	C	A	G	T	A	G	T	T	T	A	T	A	T	A	T
Cat_50	B	1	A	A	T	T	G	C	T	A	G	T	C	C	C	C	A	T	G	A	A	T	A	T	T	A	A	G	C	A	T	G	T	A	C	A	G	T	A	G	T	T	T	A	T	A	T	A	T
		2	A	A	T	T	G	C	T	A	G	T	C	C	C	C	A	T	G	A	A	T	A	T	T	A	A	G	C	A	T	G	T	A	C	A	G	T	A	G	T	T	T	A	T	A	T	A	T
		3	A	A	T	T	G	C	T	A	G	T	C	C	C	C	A	T	G	A	A	T	A	T	T	A	A	G	C	A	T	G	T	A	C	A	G	T	A	G	T	T	T	A	T	A	T	A	T
		4	A	A	T	T	G	C	T	A	G	T	C	C	C	C	A	T	G	A	A	T	A	T	T	A	A	G	C	A	T	G	T	A	C	A	G	T	A	G	T	T	T	A	T	A	T	A	T
Cat_30	B	1	A	A	T	T	G	C	T	A	G	T	C	C	C	C	A	T	G	A	A	T	A	T	T	A	A	G	C	A	T	G	T	A	C	A	G	T	A	G	T	T	T	A	T	A	T	A	T
		2	A	A	T	T	G	C	T	A	G	T	C	C	C	C	A	T	G	A	A	T	A	T	T	A	A	G	C	A	T	G	T	A	C	A	G	T	A	G	T	T	T	A	T	A	T	A	T
		3	A	A	T	T	G	C	T	A	G	T	C	C	T	C	A	T	G	A	A	T	A	T	T	A	A	G	C	A	T	G	T	A	C	A	G	T	A	G	T	T	T	A	T	A	T	A	T
		4	A	A	T	T	G	C	T	A	G	T	C	C	C	C	A	T	G	A	A	T	A	T	T	A	A	G	C	A	T	G	T	A	C	A	G	T	A	G	T	T	T	A	T	A	T	A	T
		5	A	A	T	T	G	C	T	A	G	T	C	C	C	C	A	T	G	A	A	T	A	T	T	A	A	G	C	A	T	G	T	A	C	A	G	T	A	G	T	T	T	A	T	A	T	A	T
Cat_P11	B	1	A	A	T	T	G	C	T	A	G	T	C	C	C	C	A	T	G	A	A	T	A	T	T	A	A	G	C	A	T	G	T	A	C	A	G	T	A	G	T	T	T	A	T	A	T	A	T
		2	A	A	T	T	G	C	T	A	G	T	C	C	C	C	A	T	G	A	A	T	A	T	T	A	A	G	C	A	T	G	T	A	C	A	G	T	A	G	T	T	T	A	T	A	T	A	T
		3	A	A	T	T	G	C	T	A	G	T	C	C	C	C	A	T	G	A	A	T	A	T	T	A	A	G	C	A	T	G	T	A	C	A	G	T	A	G	T	T	T	A	T	A	T	A	T
Cat_97	B	1	A	A	T	T	G	C	T	A	G	T	C	C	C	C	A	T	G	A	A	T	A	T	T	A	A	G	C	A	T	G	T	A	C	A	G	T	A	G	T	T	T	A	T	A	T	A	T
		2	A	A	T	T	G	C	T	A	G	T	C	C	C	C	A	T	G	A	A	T	A	T	T	A	A	G	C	A	T	G	T	A	C	A	G	T	A	G	T	T	T	A	T	A	T	A	T
		3	A	A	T	T	G	C	T	A	G	T	C	C	C	C	A	T	G	A	A	T	A	T	T	A	A	G	C	A	T	G	T	A	C	A	G	T	A	G	T	T	T	A	T	A	T	A	T
		4	A	A	T	T	G	C	T	A	G	T	C	C	C	C	A	T	G	A	A	T	A	T	T	A	A	G	C	A	T	G	T	A	C	A	G	T	A	G	T	T	T	A	T	A	T	A	T
Cat_15	B	1	A	A	T	T	G	C	T	A	G	T	C	C	C	C	A	T	G	A	A	T	A	T	T	A	A	G	C	A	T	G	T	A	C	A	G	T	A	G	T	T	T	A	T	A	T	A	T
		2	A	A	T	T	G	C	T	A	G	T	C	C	C	C	A	T	G	A	A	T	A	T	T	A	A	G	C	A	T	G	T	A	C	A	G	T	A	G	T	T	T	A	T	A	T	A	T
		3	A	A	T	T	G	C	T	A	G	T	C	C	C	C	A	T	G	A	A	T	A	T	T	A	A	G	C	A	T	G	T	A	C	A	G	T	A	G	T	T	T	A	T	A	T	A	T
		4	A	A	T	T	G	C	T	A	G	T	C	C	C	C	A	T	G	A	A	T	A	T	T	A	A	G	C	A	T	G	T	A	C	A	G	T	A	G	T	T	T	A	T	A	T	A	T
Cat_G	B	1	A	A	T	T	G	C	T	A	G	T	C	C	C	C	A	T	G	A	A	T	A	T	T	A	A	G	C	A	T	G	T	A	C	A	G	T	A	G	T	T	T	A	T	A	T	A	T
		2	A	A	T	T	G	C	T	A	G	T	C	C	C	C	A	T	G	A	A	T	A	T	T	A	A	G	C	A	T	G	T	A	C	A	G	T	A	G	T	T	T	A	T	A	T	A	T
		3	A	A	C	T	G	C	T	A	G	T	C	C	C	C	A	T	G	A	A	T	A	T	T	A	A	G	C	A	T	G	T	A	C	A	G	T	A	G	T	T	T	A	T	A	T	A	T
		4	A	A	C	T	G	C	T	A	G	T	C	C	C	C	A	T	G	A	A	T	A	T	T	A	A	G	C	A	T	G	T	A	C	A	G	T	A	G	T	T	T	A	T	A	T	A	T
		5	A	A	C	T	G	C	T	A	G	T	C	C	C	C	A	T	G	A	A	T	A	T	T	A	A	G	C	A	T	G	T	A	C	A	G	T	A	G	T	T	T	A	T	A	T	A	T
Cat_P19	B	1	A	A	T	T	G	C	T	A	G	T	C	C	C	C	A	T	G	A	A	T	A	T	T	A	A	G	C	A	T	G	T	A	C	A	G	T	A	G	T	T	T	A	T	A	T	A	T
		2	A	A	T	T	G	C	T	A	G	T	C	C	C	C	A	T	G	A	A	T	A	T	T	A	A	G	C	A	T	G	T	A	C	A	G	T	A	G	T	T	T	A	T	A	T	A	T
		3	A	A	T	T	G	C	T	A	G	T	C	C	C	C	A	T	G	A	A	T	A	T	T	A	A	G	C	A	T	G	T	A	C	A	G	T	A	G	T	T	T	A	T	A	T	A	T
		4	A	A	T	T	G	C	T	A	G	T	C	C	C	C	A	T	G	A	A	T	A	T	T	A	A	G	C	A	T	G	T	A	C	A	G	T	A	G	T	T	T	A	T	A	T	A	T
		5	A	A	T	T	G	C	T	A	G	T	C	C	C	C	A	T	G	A	A	T	A	T	T	A	A	G	C	A	T	G	T	A	C	A	G	T	A	G	T	T	T	A	T	A	T	A	T
Cat_P7	B-UK1	1	A	A	T	T	G	C	T	A	G	T	C	C	C	C	A	T	G	A	A	T	A	T	T	A	A	G	C	A	T	G	T	A	C	A	G	T	A	G	T	T	T	A	T	A	T	A	T
		2	A	A	T	T	G	C	T	A	G	T	C	C	C	C	A	T	G	A	A	T	A	T	T	A	A	G	C	A	T	G	T	A	C	A	G	T	A	G	T	T	T	A	T	A	T	A	T
		3	A	A	T	T	G	C	T	A	G	T	C	C	C	C	A	T	G	A	A	T	A	T	T	A	A	G	C	A	T	G	T	A	C	A	G	T	A	G	T	T	T	A	T	A	T	A	T
Cat_53	B-UK1	1	A	A	T	T	G	C	T	A	G	T	C	C	C	C	A	T	G	A	A	T	A	T	T	A	A	G	C	A	T	G	T	A	C	A	G	T	A	G	T	T	T	A	T	A	T	A	T
		2	A	A	T	T	G	C	T	A	G	T	C	C	C	C	A	T	G	A	A	T	A	T	T	A	A	G	C	A	T	G	T	A	C	A	G	T	A	G	T	T	T	A	T	A	T	A	T
		3	A	A	T	T	G	C	T	A	G	T	C	C	C	C	A	T	G	A	A	T	A	T	T	A	A	G	C	A	T	G	T	A	C	A	G	T	A	G	T	T	T	A	T	A	T	A	T
		4	A	A	T	T	G	C	T	A	G	T	C	C	C	C	A	T	G	A	A	T	A	T	T	A	A	G	C	A	T	G	T	A	C	A	G	T	A	G	T	T	T	A	T	A	T	A	T
Cat_43	B-UK1	1	A	A	T	T	G	C	T	A	G	T	C	C	C	C	A	T	G	A	A	T	A	T	T	A	A	G	C	A	T	G	T	A	C	A	G	T	A	G	T	T	T	A	T	A	T	A	T
		2	A	A	T	T	G	C	T	A	G	T	C	C	C	C	A	T	G	A	A	T	A	T	T	A	A	G	C	A	T	G	T	A	C	A	G	T	A	G	T	T	T	A	T	A	T	A	T
		3	A	A	T	T	G	C	T	A	G	T	C	C	C	C	A	T	G	A	A	T	A	T	T	A	A	G	C	A	T	G	T	A	C	A	G	T	A	G	T	T	T	A	T	A	T	A	T
		4	A	A	T	T	G	C	T	A	G	T	C	C	C	C	A	T	G	A	A	T	A	T	T	A	A	G	C	A	T	G	T	A	C	A	G	T	A	G	T	T	T	A	T	A	T	A	T
Cat_65	G	1	A	A	T	T	G	C	T	A	G	T	C	C	C	C	A	T	G	A	A	T	A	T	T	A	A	G	C	A	T	G	T	A	C	A	G	T	A	G	T	T	T	A	T	A	T	A	T
		2	A	A	T	T	G	C	T	A	G	T	C	C	C	C	A	T	G	A	A	T	A	T	T	A	A	G	C	A	T	G	T	A	C	A	G	T	A	G	T	T	T	A	T	A	T	A	T
		3	A	A	T	T	G	C	T	A	G	T	C	C	C	C	A	T	G	A	A	T	A	T	T	A	A	G	C	A	T	G	T	A	C	A	G	T	A	G	T	T	T	A	T	A	T	A	T
Cat_110	G	1	A	A	T	T	G	C	T	A	G	T	C	C	C	C	A	T	G	A	A	T	A	T	T	A	A	G	C	A	T	G	T	A	C	A	G	T	A	G	T	T	T	A	T	A	T	A	T
		2	A	A	T	T	G	C	T	A	G	T	C	C	C	C	A	T	G	A	A	T	A	T	T	A	A	G	C	A	T	G	T	A	C	A	G	T	A	G	T	T	T	A	T	A	T	A	T
		3	A	A	T	T	G	C	T	A	G	T	C	C	C	C	A	T	G	A	A	T	A	T	T	A	A	G	C	A	T	G	T	A	C	A	G	T	A	G	T	T	T	A	T	A	T	A	T
Cat_39	D	1	A	A	T	T	G	C	T	A	G	T	C	C	C	C	A	T	G	A	A	T	A	T	T	A	A	G	C	A	T	G	T	A	C	A	G	T	A	G	T	T	T	A	T	A	T	A	T
		2	A	A	T	T	G	C	T	A	G	T	C	C	C	C	A	T	G	A	A	T	A	T	T	A	A	G	C	A	T	G	T	A	C	A	G	T	A	G	T	T	T	A	T	A	T	A	T
		3	A	A	T	T	G	C	T	A	G	T	C	C	C	C	A	T	G	A	A	T	A	T	T	A	A	G	C	A	T	G	T	A	C	A	G	T	A	G	T	T	T	A	T	A	T	A	T
		4	A	A	T	T	G	C	T	A	G	T	C	C	C	C	A	T	G	A	A	T	A	T	T	A	A	G	C	A	T	G	T	A	C	A	G	T	A	G	T	T	T	A	T	A	T	A	T
Cat_24	D	1	A	A	T	T	G	C	T	A	G	T	C	C	C	C	A	T	G	A	A	T	A	T	T	A	A	G	C	A	T	G	T	A	C	A	G	T	A	G	T	T	T	A	T	A	T	A	T
		2	A	A	T	T	G	C	T	A	G	T	C	C	C	C	A	T	G	A	A	T	A	T	T	A	A	G	C	A	T	G	T	A	C	A	G	T	A	G	T	T	T	A	T	A	T	A	T
		3	A	A	T	T	G	C	T	A	G	T	C	C	C	C	A	T	G	A	A	T	A	T	T	A	A	G	C	A	T	G	T	A	C	A	G	T	A	G	T	T	T	A	T	A	T	A	T
		4	A	A	T	T	G	C	T	A	G	T	C	C	C	C	A	T	G	A	A	T	A	T	T	A	A	G	C	A	T	G	T	A	C	A	G	T	A	G	T	T	T	A	T	A	T	A	T
Cat_13	D	1	A	A	T	T	G	C	T	A	G	T	C	C	C	C	A	T	G	A	A	T	A	T	T	A	A	G	C	A	T	G	T	A	C	A	G	T	A	G	T	T	T	A	T	A	T	A	T
		2	A	A	T	T	G	C	T	A	G	T	C	C	C	C	A	T	G	A	A	T	A	T	T	A	A	G	C	A	T	G	T	A	C	A	G	T	A	G	T	T	T	A	T	A	T	A	T
		3	A	A	T	T	G	C	T	A	G	T	C	C	C	C	A	T	G	A	A	T	A	T	T	A	A	G	C	A	T	G	T	A	C	A	G	T	A	G	T	T	T	A	T	A	T	A	T
		4	A	A	T	T	G	C	T	A	G	T	C	C	C	C	A	T	G	A	A	T	A	T	T	A	A	G	C	A	T	G	T	A	C	A	G	T	A	G	T	T	T	A	T	A	T	A	T
		5	A	A	T	T	G	C	T	A	G	T	C	C	C	C	A	T	G	A	A	T	A	T	T	A	A	G	C	A	T	G	T	A	C	A	G	T	A	G	T	T	T	A	T	A	T	A	T
Cat_112	D	1	A	A	T	T	G	C	T	A	G	T	C	C	C	C	A	T	G	A	A	T	A	T	T	A	A	G	C	A	T	G	T	A	C	A	G	T	A	G	T	T	T	A	T	A	T	A	T
		2	A	A	T	T	G	C	T	A	G	T	C	C	C	C	A	T	G	A	A	T	A	T	T	A	A	G	C	A	T	G	T	A	C	A	G	T	A	G	T	T	T	A	T	A	T	A	T
		3	A	A	T	T	G	C	T	A	G	T	C	C	C	C	A	T	G	A	A	T	A	T	T	A	A	G	C	A	T	G	T	A	C	A	G	T	A	G	T	T	T	A	T	A	T	A	T
		4	A	A	T	T	G	C	T	A	G	T	C	C	C	C	A	T	G	A	A	T	A	T	T	A	A	G	C	A	T	G	T	A	C	A	G	T	A	G	T	T	T	A	T	A	T	A	T
		5	A	A	T	T	G	C	T	A	G	T	C	C	C	C	A	T	G	A	A	T	A	T	T	A	A	G	C	A	T	G	T	A	C	A	G	T	A	G	T	T	T	A	T	A	T	A	T
Cat_123	D	1	A	A	T	T	G	C	T	A	G	T	C	C	C	C	A	T	G	A	A	T	A	T	T	A	A	G	C	A	T	G	T	A	C	A	G	T	A	G	T	T	T	A	T	A	T	A	T
		2	A	A	T	T	G	C	T	A	G	T	C	C	C	C	A	T	G	A	A	T	A	T	T	A	A	G	C	A	T	G	T	A	C	A	G	T	A	G	T	T	T	A	T	A	T	A	T
		3	A	A	T	T	G	C	T	A	G	T	C	C	C	C	A	T	G	A	A	T	A	T	T	A	A	G	C	A	T	G	T	A	C	A	G	T	A	G	T	T	T	A	T	A	T	A	T
		4	A	A	T	T	G	C	T	A	G	T	C	C	C	C	A	T	G	A	A	T	A	T	T	A	A	G	C	A	T	G	T	A	C	A	G	T	A	G	T	T	T	A	T	A	T	A	T
		5	A	A	T	T	G	C	T	A	G	T	C	C	C	C	A	T	G	A	A	T	A	T	T	A	A	G	C	A	T	G	T	A	C	A	G	T	A	G	T	T	T	A	T	A	T	A	T
Cat_55	D	1	A	A	T	T	G	C	T	A	G	T	C	C	C	C	A	T	G	A	A	T	A	T	T	A	A	G	C	A	T	G	T	A	C	A	G	T	A	G	T	T	T	A	T	A	T	A	T
		2	A	A	T	T	G	C	T	A	G	T	C	C	C	C	A	T	G	A	A	T	A	T	T	A	A	G	C	A	T	G	T	A	C	A	G	T	A	G	T	T	T	A	T	A	T	A	T
		3	G	A	T	T	G	C	T	A	G	T	C	C	C	C	A	T	G	A	A	T	A	T	T	A	A	G	C	A	T	G	T	A	C	A	G	T	A	G	T	T	T	A	T	A	T	A	T
		4	G	A	T	T	G	C	T	A	G	T	C	C	C	C	A	T	G	A	A	T	A	T	T	A	A	G	C	A	T	G	T	A	C	A	G	T	A	G	T	T	T	A	T	A	T	A	T
		5	A	A	T	T	G	C	T	A	G	T	C	C	C	C	A	T	G	A	A	T	A	T	T	A	A	G	C	A	T	G	T	A	C	A	G	T	A	G	T	T	T	A	T	A	T	A	T
		6	A	A	T	T	G	C	T	A	G	T	C	C	C	C	A	T	G	A	A	T	A	T	T	A	A	G	C	A	T	G	T	A	C	A	G	T	A	G	T	T	T	A	T	A	T	A	T
Cat_P8	D	1	A	A	T	T	G	C	T	A	G	T	C	C	C	C	A	T	G	A	A	T	A	T	T	A	A	G	C	A	T	G	T	A	C	A	G	T	A	G	T	T	T	A	T	A	T	A	T
		2	A	G	T	T	G	C	T	A	G	T	C	C	C	C	A	T	G	A	A	T	A	T	T	A	A	G	C	A	T	G	T	A	C	A	G	T	A	G	T	T	T	A	T	A	T	A	T
		3	A	A	T	T	G	C	T	A	G	T	C	C	C	C	A	T	G	A	A	T	A	T	T	A	A	G	C	A	T	G	T	A	C	A	G	T	A	G	T	T	T	A	T	A	T	A	T
		4	A	A	T	T	G	C	T	A	G	T	C	C	C	C	A	T	G	A	A	T	A	T	T	A	A	G	C	A	T	G	T	A	C	A	G	T	A	G	T	T	T	A	T	A	T	A	T
		5	A	A	T	T	G	C	T	A	G	T	C	C	C	C	A	T	G	A	A	T	A	T	T	A	A	G	C	A	T	G	T	A	C	A	G	T	A	G	T	T	T	A	T	A	T	A	T
		6	A	A	T	T	G	C	T	A	G	T	C	C	C	C	A	T	G	A	A	T	A	T	T	A	A	G	C	A	T	G	T	A	C	A	G	T	A	G	T	T	T	A	T	A	T	A	T
Cat_42	F	1	A	A	T	T	G	C	T	A	G	T	C	C	C	C	A	T	G	A	A	T	A	T	T	A	A	G	C	A	T	G	T	A	C	A	G	T	A	G	T	T	T	A	T	A	T	A	T
		2	A	A	T	T	G	C	T	A	G	T	C	C	C	C	A	T	G	A	A	T	A	T	T	A	A	G	C	A	T	G	T	A	C	A	G	T	A	G	T	T	T	A	T	A	T	A	T
		3	A	A	T	T	G	C	T	A	G	T	C	C	C	C	A	T	G	A	A	T	A	T	T	A	A	G	C	A	T	G	T	A	C	A	G	T	A	G	T	T	T	A	T	A	T	A	T
		4	A	A	T	T	G	C	T	A	G	T	C	C	C	C	A	T	G	A	A	T	A	T	T	A	A	G	C	A	T	G	T	A	C	A	G	T	A	G	T	T	T	A	T	A	T	A	T
Cat_45	F	1	A	A	T	T	G	C	T	A	G	T	C	C	C	C	A	T	G	A	A	T	A	T	T	A	A	G	C	A	T	G	T	A	C	A	G	T	A	G	T	T	T	A	T	A	T	A	T
		2	A	A	T	T	G	C	T	A	G	T	C	C	C	C	A	T	G	A	A	T	A	T	T	A	A	G	C	A	T	G	T	A	C	A	G	T	A	G	T	T	T	A	T	A	T	A	T
		3	A	A	C	T	G	C	T	A	G	T	C	C	C	C	A	T	G	A	A	T	A	T	T	A	A	G	C	A	T	G	T	A	C	A	G	T	A	G	T	T	T	A	T	A	T	A	T
		4	A	A	C	T	G	C	T	A	G	T	C	C	C	C	A	T	G	A	A	T	A	T	T	A	A	G	C	A	T	G	T	A	C	A	G	T	A	G	T	T	T	A	T	A	T	A	T
		5	A	A	C	T	G	C	T	A	G	T	C	C	C	C	A	T	G	A	A	T	A	T	T	A	A	G	C	A	T	G	T	A	C	A	G	T	A	G	T	T	T	A	T	A	T	A	T
		6	A	A	C	T	G	C	T	A	G	T	C	C	C	C	A	T	G	A	A	T	A	T	T	A	A	G	C	A	T	G	T	A	C	A	G	T	A	G	T	T	T	A	T	A	T	A	T
Cat_78	F	1	A	A	T	T	G	C	T	A	G	T	C	C	C	C	A	T	G	A	A	T	A	T	T	A	A	G	C	A	T	G	T	A	C	A	G	T	A	G	T	T	T	A	T	A	T	A	T
		2	A	A	T	T	G	C	T	A	G	T	C	C	C	C	A	T	G	A	A	T	A	T	T	A	A	G	C	A	T	G	T	A	C	A	G	T	A	G	T	T	T	A	T	A	T	A	T
		3	A	A	T	T	G	C	T	A	G	T	C	C	C	C	A	T	G	A	A	T	A	T	T	A	A	G	C	A	T	G	T	A	C	A	G	T	A	G	T	T	T	A	T	A	T	A	T
		4	A	A	T	T	G	C	T	A	G	T	C	C	C	C	A	T	G	A	A	T	A	T	T	A	A	G	C	A	T	G	T	A	C	A	G	T	A	G	T	T	T	A	T	A	T	A	T
		5	A	A	T	T	G	C	T	A	G	T	C	C	C	C	A	T	G	A	A	T	A	T	T	A	A	G	C	A	T	G	T	A	C	A	G	T	A	G	T	T	T	A	T	A	T	A	T
Cat_90	F	1	A	A	T	T	G	C	T	A	G	T	C	C	C	C	A	T	G	A	A	T	A	T	T	A	A	G	C	A	T	G	T	A	C	A	G	T	A	G	T	T	T	A	T	A	T	A	T
		2	A	A	T	T	G	C	T	A	G	T	C	C	C	C	A	T	G	A	A	T	A	T	T	A	A	G	C	A	T	G	T	A	C	A	G	T	A	G	T	T	T	A	T	A	T	A	T
		3	A	A	T	T	G	C	T	A	G	T	C	C	C	C	A	T	G	A	A	T	A	T	T	A	A	G	C	A	T	G	T	A	C	A	G	T	A	G	T	T	T	A	T	A	T	A	T
		4	A	A	C	T	G	C	T	A	G	T	C	C	C	C	A	T	G	A	A	T	A	T	T	A	A	G	C	A	T	G	T	A	C	A	G	T	A	G	T	T	T	A	T	A	T	A	T
		5	A	A	T	T	G	C	T	A	G	T	C	C	C	C	A	T	G	A	A	T	A	T	T	A	A	G	C	A	T	G	T	A	C	A	G	T	A	G	T	T	T	A	T	A	T	A	T
Cat_79	F	1	A	A	T	T	G	C	T	A	G	T	C	C	C	C	A	T	G	A	A	T	A	T	T	A	A	G	C	A	T	G	T	A	C	A	G	T	A	G	T	T	T	A	T	A	T	A	T
		2	A	A	T	T	G	C	T	A	G	T	C	C	C	C	A	T	G	A	A	T	A	T	T	A	A	G	C	A	T	G	T	A	C	A	G	T	A	G	T	T	T	A	T	A	T	A	T
		3	A	A	T	T	G	C	T	A	G	T	C	C	C	C	A	T	G	A	A	T	A	T	T	A	A	G	C	A	T	G	T	A	C	A	G	T	A	G	T	T	T	A	T	A	T	A	T
		4	A	A	T	T	G	C	T	A	G	T	C	C	C	C	A	T	G	A	A	T	A	T	T	A	A	G	C	A	T	G	T	A	C	A	G	T	A	G	T	T	T	A	T	A	T	A	T
Cat_P17	F	1	A	A	T	T	G	C	T	A	G	T	C	C	C	C	A	T	G	A	A	T	A	T	T	A	A	G	C	A	T	G	T	A	C	A	G	T	A	G	T	T	T	A	T	A	T	A	T
		2	A	A	T	T	G	C	T	A	G	T	C	C	C	C	A	T	G	A	A	T	A	T	T	A	A	G	C	A	T	G	T	A	C	A	G	T	A	G	T	T	T	A	T	A	T	A	T
		3	A	A	T	T	G	C	T	A	G	T	C	C	C	C	A	T	G	A	A	T	A	T	T	A	A	G	C	A	T	G	T	A	C	A	G	T	A	G	T	T	T	A	T	A	T	A	T
		4	A	A	T	T	G	C	T	A	G	T	C	C	C	C	A	T	G	A	A	T	A	T	T	A	A	G	C	A	T	G	T	A	C	A	G	T	A	G	T	T	T	A	T	A	T	A	T
		5	A	A	T	T	G	C	T	A	G	T	C	C	C	C	A	T	G	A	A	T	A	T	T	A	A	G	C	A	T	G	T	A	C	A	G	T	A	G	T	T	T	A	T	A	T	A	T
Cat_122	F	1	A	A	T	T	G	C	T	A	G	T	C	C	C	C	A	T	G	A	A	T	A	T	T	A	A	G	C	A	T	G	T	A	C	A	G	T	A	G	T	C	T	A	T	A	T	A	T
		2	A	A	C	T	G	C	T	A	G	T	C	C	C	C	A	T	G	A	A	T	A	T	T	A	A	G	C	A	T	G	T	A	C	A	G	T	A	G	T	T	T	A	T	A	T	A	T
		3	A	A	T	T	G	C	T	A	G	T	C	C	C	C	A	T	G	A	A	T	A	T	T	A	A	G	C	A	T	G	T	A	C	A	G	T	A	G	T	T	T	A	T	A	T	A	T
		4	A	A	C	T	G	C	T	A	G	T	C	C	C	C	A	T	G	A	A	T	A	T	T	A	A	G	C	A	T	G	T	A	C	A	G	T	A	G	T	T	T	A	T	A	T	A	T
		5	A	A	T	T	G	C	T	A	G	T	C	C	C	C	A	T	G	A	A	T	A	T	T	A	A	G	C	A	T	G	T	A	C	A	G	T	A	G	T	T	T	A	T	A	T	A	T
		6	A	A	T	T	G	C	T	A	G	T	C	C	C	C	A	T	G	A	A	T	A	T	T	A	A	G	C	A	T	G	T	A	C	A	G	T	A	G	T	T	T	A	T	A	T	A	T
Cat_C	F	1	A	A	T	T	G	C	T	A	G	T	C	C	C	C	A	T	G	A	A	T	A	T	T	A	A	G	C	A	T	G	T	A	C	A	G	T	A	G	T	T	T	A	T	A	T	A	T
		2	A	A	T	T	G	C	T	A	G	T	C	C	C	C	A	T	G	A	A	T	A	T	T	A	A	G	C	A	T	G	T	A	C	A	G	T	A	G	T	T	T	A	T	A	T	A	T
		3	A	A	C	T	G	C	T	A	G	T	C	C	C	C	A	T	G	A	A	T	A	T	T	A	A	G	C	A	T	G	T	A	C	A	G	T	A	G	T	T	T	A	T	A	T	A	T
		4	A	A	T	T	G	C	T	A	G	T	C	C	C	C	A	T	G	A	A	T	A	T	T	A	A	G	C	A	T	G	T	A	C	A	G	T	A	G	T	T	T	A	T	A	T	A	T
		5	A	A	T	T	G	C	T	A	G	T	C	C	C	C	A	T	G	A	A	T	A	T	T	A	A	G	C	A	T	G	T	A	C	A	G	T	A	G	T	T	T	A	T	A	T	A	T
Cat_109	F	1	A	A	T	T	G	C	T	A	G	T	C	C	C	C	A	T	G	A	A	T	A	T	T	A	A	G	C	A	T	G	T	A	C	A	G	T	A	G	T	T	T	A	T	A	T	A	T
		2	A	A	T	T	G	C	T	A	G	T	C	C	C	C	A	T	G	A	A	T	A	T	T	A	A	G	C	A	T	G	T	A	C	A	G	T	A	G	T	T	T	A	T	A	T	A	T
		3	A	A	C	T	G	C	T	A	G	T	C	C	C	C	A	T	G	A	A	T	A	T	T	A	A	G	C	A	T	G	T	A	C	A	G	T	A	G	T	T	T	A	T	A	T	A	T
		4	A	A	C	T	G	C	T	A	G	T	C	C	C	C	A	T	G	A	A	T	A	T	T	A	A	G	C	A	T	G	T	A	C	A	G	T	A	G	T	T	T	A	T	A	T	A	T
		5	A	A	T	T	G	C	T	A	G	T	C	C	C	C	A	T	G	A	A	T	A	T	T	A	A	G	C	A	T	G	T	A	C	A	G	T	A	G	T	T	T	A	T	A	T	A	T
Cat_83	F	1	A	A	T	T	G	C	T	A	G	T	C	C	C	C	A	T	G	A	A	T	A	T	T	A	A	G	C	A	T	G	T	A	C	A	G	T	A	G	T	T	T	A	T	A	T	A	T
		2	A	A	T	T	G	C	T	A	G	T	C	C	C	C	A	T	G	A	A	T	A	T	T	A	A	G	C	A	T	G	T	A	C	A	G	T	A	G	T	T	T	A	T	A	T	A	T
		3	A	A	T	T	G	C	T	A	G	T	C	C	C	C	A	T	G	A	A	T	A	T	T	A	A	G	C	A	T	G	T	A	C	A	G	T	A	G	T	T	T	A	T	A	T	A	T
		4	A	A	T	T	G	C	T	A	G	T	C	C	C	C	A	T	G	A	A	T	A	T	T	A	A	G	C	A	T	G	T	A	C	A	G	T	A	G	T	T	T	A	T	A	T	A	T
		5	A	A	T	T	G	C	T	A	G	T	C	C	C	C	A	T	G	A	A	T	A	T	T	A	A	G	C	A	T	G	T	A	C	A	G	T	A	G	T	T	T	A	T	A	T	A	T
		6	A	A	T	T	G	C	T	A	G	T	C	C	C	C	A	T	G	A	A	T	A	T	T	A	A	G	C	A	T	G	T	A	C	A	G	T	A	G	T	T	T	A	T	A	T	A	T
Cat_P16	J	1	A	A	T	T	G	C	T	A	G	T	C	C	C	C	A	T	G	A	A	T	A	T	T	A	A	G	C	A	T	G	T	A	C	A	G	T	A	G	T	T	T	A	T	A	T	A	T
		2	A	A	T	T	G	C	T	A	G	T	C	C	C	C	A	T	G	A	A	T	A	T	T	A	A	G	C	A	T	G	T	A	C	A	G	T	A	G	T	T	T	A	T	A	T	A	T
		3	A	A	T	T	G	C	T	A	G	T	C	C	C	C	A	T	G	A	A	T	A	T	T	A	A	G	C	A	T	G	T	A	C	A	G	T	A	G	T	T	T	A	T	A	T	A	T
Cat_18	C	1	A	A	C	T	G	C	T	A	G	T	C	C	C	C	A	T	G	A	A	T	A	T	T	A	A	G	C	A	T	G	T	A	C	A	G	T	A	G	T	T	T	A	T	A	T	A	T
		2	A	A	C	T	G	C	T	A	G	T	C	C	C	C	A	T	G	A	A	T	A	T	T	A	A	G	C	A	T	G	T	A	C	A	G	T	A	G	T	T	T	A	T	A	T	A	T
		3	A	A	C	T	G	C	T	A	G	T	C	C	C	C	A	T	G	A	A	T	A	T	T	A	A	G	C	A	T	G	T	A	C	A	G	T	A	G	T	T	T	A	T	A	T	A	T
		4	A	A	C	T	G	C	T	A	G	T	C	C	C	C	A	T	G	A	A	T	A	T	T	A	A	G	C	A	T	G	T	A	C	A	G	T	A	G	T	T	T	A	T	A	T	A	T
Cat_115	C	1	A	A	C	T	G	C	T	A	G	T	C	C	C	C	A	T	G	A	A	T	A	T	T	A	A	G	C	A	T	G	T	A	C	A	G	T	A	G	T	T	T	A	T	A	T	A	T
		2	A	A	C	T	G	C	T	A	G	T	C	C	C	C	A	T	G	A	A	T	A	T	T	A	A	G	C	A	T	G	T	A	C	A	G	T	A	G	T	T	T	A	T	A	T	A	T
		3	A	A	C	T	G	C	T	A	G	T	C	C	C	C	A	T	G	A	A	T	A	T	T	A	A	G	C	A	T	G	T	A	C	A	G	T	A	G	T	T	T	A	T	A	T	A	T
Cat_27	C	1	A	A	C	T	G	C	T	A	G	T	C	C	C	C	A	T	G	A	A	T	A	T	T	A	A	G	C	A	T	G	T	A	C	A	G	T	A	G	T	T	T	A	T	A	T	A	T
		2	A	A	C	T	G	C	T	A	G	T	C	C	C	C	A	T	G	A	A	T	A	T	T	A	A	G	C	A	T	G	T	A	C	A	G	T	A	G	T	T	T	A	T	A	T	A	T
		3	A	A	C	T	G	C	T	A	G	T	C	C	C	C	A	T	G	A	A	T	A	T	T	A	A	G	C	A	T	G	T	A	C	A	G	T	A	G	T	T	T	A	T	A	T	A	T
		4	A	A	C	T	G	C	T	A	G	T	C	C	C	C	A	T	G	A	A	T	A	T	T	A	A	G	C	A	T	G	T	A	C	A	G	T	A	G	T	T	T	A	T	A	T	A	T
Cat_72	C	1	A	A	C	T	G	C	T	A	G	T	C	C	C	C	A	T	G	A	A	T	A	T	T	A	A	G	C	A	T	G	T	A	C	A	G	T	A	G	T	T	T	A	T	A	T	A	T
		2	A	A	C	T	G	C	T	A	G	T	C	C	C	C	A	T	G	A	A	T	A	T	T	A	A	G	C	A	T	G	T	A	C	A	G	T	A	G	T	T	T	A	T	A	T	A	T
		3	A	A	C	T	G	C	T	A	G	T	C	C	C	C	A	T	G	A	A	T	A	T	T	A	A	G	C	A	T	G	T	A	C	A	G	T	A	G	T	T	T	A	T	A	T	A	T
		4	A	A	C	T	G	C	T	A	G	T	C	C	C	C	A	T	G	A	A	T	A	T	T	A	A	G	C	A	T	G	T	A	C	A	G	T	A	G	T	T	T	A	T	A	T	A	T
Cat_9	C	1	A	A	C	T	G	C	T	A	G	T	C	C	C	C	A	T	G	A	A	T	A	T	T	A	A	G	C	A	T	G	T	A	C	A	G	T	A	G	T	T	T	A	T	A	T	A	T
		2	A	A	C	T	G	C	T	A	G	T	C	C	C	C	A	T	G	A	A	T	A	T	T	A	A	G	C	A	T	G	T	A	C	A	G	T	A	G	T	T	T	A	T	A	T	A	T
		3	A	A	C	T	G	C	T	A	G	T	C	C	C	C	A	T	G	A	A	T	A	T	T	A	A	G	C	A	T	G	T	A	C	A	G	T	A	G	T	T	T	A	T	A	T	A	T
		4	A	A	C	T	G	C	T	A	G	T	C	C	C	C	A	T	G	A	A	T	A	T	T	A	A	G	C	A	T	G	T	A	C	A	G	T	A	G	T	T	T	A	T	A	T	A	T
Cat_74	C	1	A	A	C	T	G	C	T	A	G	T	C	C	C	C	A	T	G	A	A	T	A	T	T	A	A	G	C	A	T	G	T	A	C	A	G	T	A	G	T	T	T	A	T	A	T	A	T
		2	A	A	C	T	G	C	T	A	G	T	C	C	C	C	A	T	G	A	A	T	A	T	T	A	A	G	C	A	T	G	T	A	C	A	G	T	A	G	T	T	T	A	T	A	T	A	T
		3	A	A	C	T	G	C	T	A	G	T	C	C	C	C	A	T	G	A	A	T	A	T	T	A	A	G	C	A	T	G	T	A	C	A	G	T	A	G	T	T	T	A	T	A	T	A	T
		4	A	A	C	T	G	C	T	A	G	T	C	C	C	C	A	T	G	A	A	T	A	T	T	A	A	G	C	A	T	G	T	A	C	A	G	T	A	G	T	T	T	A	T	A	T	A	T
Cat_77	C	1	A	A	C	T	G	C	T	A	G	T	C	C	C	C	A	T	G	A	A	T	A	T	T	A	A	G	C	A	T	G	T	A	C	A	G	T	A	G	T	T	T	A	T	A	T	A	T
		2	A	A	C	T	G	C	T	A	G	C	C	C	C	C	A	T	G	A	A	T	A	T	T	A	A	G	C	A	T	G	T	A	C	A	G	T	A	G	T	T	T	A	T	A	T	A	T
		3	A	A	C	T	G	C	T	A	G	T	C	C	C	C	A	T	G	A	A	T	A	T	T	A	A	G	C	A	T	G	T	A	C	A	G	T	A	G	T	T	T	A	T	A	T	A	T
		4	A	A	C	T	G	C	T	A	G	T	C	C	C	C	A	T	G	A	A	T	A	T	T	A	A	G	C	A	T	G	T	A	C	A	G	T	A	G	T	T	T	A	T	A	T	A	T
Cat_8	C	1	A	A	C	T	G	C	T	A	G	T	C	C	C	C	A	T	G	A	A	T	A	T	T	A	A	G	C	A	T	G	T	A	C	A	G	T	A	G	T	T	T	A	T	A	T	A	T
		2	A	A	C	T	G	C	T	A	G	T	C	C	C	C	A	T	G	A	A	T	A	T	T	A	A	G	C	A	T	G	T	A	C	A	G	T	A	G	T	T	T	A	T	A	T	A	T
		3	A	A	C	T	G	C	T	A	G	T	C	C	C	C	A	T	G	A	A	T	A	T	T	A	A	G	C	A	T	G	T	A	C	A	G	T	A	G	T	T	T	A	T	A	T	A	T
		4	A	A	C	T	G	C	T	A	G	T	C	C	C	C	A	T	G	A	A	T	A	T	T	A	A	G	C	A	T	G	T	A	C	A	G	T	A	G	T	T	T	A	T	A	T	A	T
Cat_58	C	1	A	A	C	T	G	C	T	A	G	T	C	C	C	C	A	T	G	A	A	T	A	T	T	A	A	G	C	A	T	G	T	A	C	A	G	T	A	G	T	T	T	A	T	A	T	A	T
		2	A	A	C	T	G	C	T	A	G	T	C	C	C	C	A	T	G	A	A	T	A	T	T	A	A	G	C	A	T	G	T	A	C	A	G	T	A	G	T	T	T	A	T	A	T	A	T
		3	A	A	C	T	G	C	T	A	G	T	C	C	C	C	A	T	G	A	A	T	A	T	T	A	A	G	C	A	T	G	T	A	C	A	G	T	A	G	T	T	T	A	T	A	T	A	T
		4	A	A	C	T	G	C	T	A	G	T	C	C	C	C	A	T	G	A	A	T	A	T	T	A	A	G	C	A	T	G	T	A	C	A	G	T	A	G	T	T	T	A	T	A	T	A	T
		5	A	A	C	T	G	C	T	A	G	T	C	C	C	C	A	T	G	A	A	T	A	T	T	A	A	G	C	A	T	G	T	A	C	A	G	T	A	G	T	T	T	A	T	A	T	A	T
Cat_25	C	1	A	A	C	T	G	C	T	A	G	T	C	C	C	C	A	T	G	A	A	T	A	T	T	A	A	G	C	A	T	G	T	A	C	A	G	T	A	G	T	T	T	A	T	A	T	A	T
		2	A	A	C	T	G	C	T	A	G	T	C	C	C	C	A	T	G	A	A	T	A	T	T	A	A	G	C	A	T	G	T	A	C	A	G	T	A	G	T	T	T	A	T	A	T	A	T
		3	A	A	C	T	G	C	T	A	G	T	C	C	C	C	A	T	G	A	A	T	A	T	T	A	A	G	C	A	T	G	T	A	C	A	G	T	A	G	T	T	T	A	T	A	T	A	T
		4	A	A	C	T	G	C	T	A	G	T	C	C	C	C	A	T	G	A	A	T	A	T	T	A	A	G	C	A	T	G	T	A	C	A	G	T	A	G	T	T	T	A	T	A	T	A	T
		5	A	A	C	T	G	C	T	A	G	T	C	C	C	C	A	T	G	A	A	T	A	T	T	A	A	G	C	A	T	G	T	A	C	A	G	T	A	G	T	T	T	A	T	A	T	A	T
Cat_51	C	1	A	A	C	T	G	C	T	A	G	T	C	C	C	C	A	T	G	A	A	T	A	T	T	A	A	G	C	A	T	G	T	A	C	A	G	T	A	G	T	T	T	A	T	A	T	A	T
		2	A	A	C	T	G	C	T	A	G	T	C	C	C	C	A	T	G	A	A	T	A	T	T	A	A	G	C	A	T	G	T	A	C	A	G	T	A	G	T	T	T	A	T	A	T	A	T
		3	A	A	C	T	G	C	T	A	G	T	C	C	C	C	A	T	G	A	A	T	A	T	T	A	A	G	C	A	T	G	T	A	C	A	G	T	A	G	T	T	T	A	T	A	T	A	T
		4	A	A	C	T	G	C	T	A	G	T	C	C	C	C	A	T	G	A	A	T	A	T	T	A	A	G	C	A	T	G	T	A	C	A	G	T	A	G	T	T	T	A	T	A	T	A	T
		5	A	A	C	T	G	C	T	A	G	T	C	C	C	C	A	T	G	A	A	T	A	T	T	A	A	G	C	A	T	G	T	A	C	A	G	T	A	G	T	T	T	A	T	A	T	A	T
		6	A	A	C	T	G	C	T	A	G	T	C	C	C	C	A	T	G	A	A	T	A	T	T	A	A	G	C	A	T	G	T	A	C	A	G	T	A	G	T	T	T	A	T	A	T	A	T
		7	A	A	C	T	G	C	T	A	G	T	C	C	C	C	A	T	G	A	A	T	A	T	T	A	A	G	C	A	T	G	T	A	C	A	G	T	A	G	T	T	T	A	T	A	T	A	T
Cat_29	C	1	A	A	C	T	G	C	T	A	G	T	C	C	C	C	A	T	G	A	A	T	A	T	T	A	A	G	C	A	T	G	T	A	C	A	G	T	A	G	T	T	T	A	T	A	T	A	T
		2	A	A	C	T	G	C	T	A	G	T	C	C	C	C	A	T	G	A	A	T	A	T	T	A	A	G	C	A	T	G	T	A	C	A	G	T	A	G	T	T	T	A	T	A	T	A	T
		3	A	A	C	T	G	C	T	A	G	T	C	C	C	C	A	T	G	A	A	T	A	T	T	A	A	G	C	A	T	G	T	A	C	A	G	T	A	G	T	T	T	A	T	A	T	A	T
		4	A	A	C	T	G	C	T	A	G	T	C	C	C	C	A	T	G	A	A	T	A	T	T	A	A	G	C	A	T	G	T	A	C	A	G	T	A	G	T	T	T	A	T	A	T	A	T
		5	A	A	C	T	G	C	T	A	G	T	C	C	C	C	A	T	G	A	A	T	A	T	T	A	A	G	C	A	T	G	T	A	C	A	G	T	A	G	T	T	T	A	T	A	T	A	T
Cat_85	C	1	A	A	C	T	G	C	T	A	G	T	C	C	C	C	A	T	G	A	A	T	A	T	T	A	A	G	C	A	T	G	T	A	C	A	G	T	A	G	T	T	T	A	T	A	T	A	T
		2	A	A	C	T	G	C	T	A	G	T	C	C	C	C	A	T	G	A	A	T	A	T	T	A	A	G	C	A	T	G	T	A	C	A	G	T	A	G	T	T	T	A	T	A	T	A	T
		3	A	A	C	T	G	C	T	A	G	T	C	C	C	C	A	T	G	A	A	T	A	T	T	A	A	G	C	A	T	G	T	A	C	A	G	T	A	G	T	T	T	A	T	A	T	A	T
		4	A	A	C	T	G	C	T	A	G	T	C	C	C	C	A	T	G	A	A	T	A	T	T	A	A	G	C	A	T	G	T	A	C	A	G	T	A	G	T	T	T	A	T	A	T	A	T
		5	A	A	C	T	G	C	T	A	G	T	C	C	C	C	A	T	G	A	A	T	A	T	T	A	A	G	C	A	T	G	T	A	C	A	G	T	A	G	T	T	T	A	T	A	T	A	T
Cat_80	C	1	A	A	C	T	G	C	T	A	G	T	C	C	C	C	A	T	G	A	A	T	A	T	T	A	A	G	C	A	T	G	T	A	C	A	G	T	A	G	T	T	T	A	T	A	T	A	T
		2	A	A	C	T	G	C	T	A	G	T	C	C	C	C	A	T	G	A	A	T	A	T	T	A	A	G	C	A	T	G	T	A	C	A	G	T	A	G	T	T	T	A	T	A	T	A	T
		3	A	A	C	T	G	C	T	A	G	T	C	C	C	C	A	T	G	A	A	T	A	T	T	A	A	G	C	A	T	G	T	A	C	A	G	T	A	G	T	T	T	A	T	A	T	A	T
		4	A	A	C	T	G	C	T	A	G	T	C	C	C	C	A	T	G	A	A	T	A	T	T	A	A	G	C	A	T	G	T	A	C	A	G	T	A	G	T	T	T	A	T	A	T	A	T
		5	A	A	C	T	G	C	T	A	G	T	C	C	C	C	A	T	G	A	A	T	A	T	T	A	A	G	C	A	T	G	T	A	C	A	G	T	A	G	T	T	T	A	T	A	T	A	T
		6	A	A	C	T	G	C	T	A	G	T	C	C	C	C	A	T	G	A	A	T	A	T	T	A	A	G	C	A	T	G	T	A	C	A	G	T	A	G	T	T	T	A	T	A	T	A	T
Cat_21	C	1	A	A	C	T	G	C	T	A	G	T	C	C	C	C	A	T	G	A	A	T	A	T	T	A	A	G	C	A	T	G	T	A	C	A	G	T	A	G	T	T	T	A	T	A	T	A	T
		2	A	A	C	T	G	C	T	A	G	T	C	C	C	C	A	T	G	A	A	T	A	T	T	A	A	G	C	A	T	G	T	A	C	A	G	T	A	G	T	T	T	A	T	A	T	A	T
		3	A	A	C	T	G	C	T	A	G	T	C	C	C	C	A	T	G	A	A	T	A	T	T	A	A	G	C	A	T	G	T	A	C	A	G	T	A	G	T	T	T	A	T	A	T	A	T
		4	A	A	C	T	G	C	T	A	G	T	C	C	C	C	A	T	G	A	A	T	A	T	T	A	A	G	C	A	T	G	T	A	C	A	G	T	A	G	T	T	T	A	T	A	T	A	T
		5	A	A	C	T	G	C	T	A	G	T	C	C	C	C	A	T	G	A	A	T	A	T	T	A	A	G	C	A	T	G	T	A	C	A	G	T	A	G	T	T	T	A	T	A	T	A	T
		6	A	A	C	T	G	C	T	A	G	T	C	C	C	C	A	T	G	A	A	T	A	T	T	A	A	G	C	A	T	G	T	A	C	A	G	T	A	G	T	T	T	A	T	A	T	A	T
Cat_BCB33	C	1	A	A	C	T	G	C	T	A	G	T	C	C	C	C	A	T	G	A	A	T	A	T	T	A	A	G	C	A	T	G	T	A	C	A	G	T	A	G	T	T	T	A	T	A	T	A	T
		2	A	A	C	T	G	C	T	A	G	T	C	C	C	C	A	T	G	A	A	T	A	T	T	A	A	G	C	A	T	G	T	A	C	A	G	T	A	G	T	T	T	A	T	A	T	A	T
		3	A	A	C	T	G	C	T	A	G	T	C	C	C	C	A	T	G	A	A	T	A	T	T	A	A	G	C	A	T	G	T	A	C	A	G	T	A	G	T	T	T	A	T	A	T	A	T
		4	A	A	C	T	G	C	T	A	G	T	C	C	C	C	A	T	G	A	A	T	A	T	T	A	A	G	C	A	T	G	T	A	C	A	G	T	A	G	T	T	T	A	T	A	T	A	T
		5	A	A	C	T	G	C	T	A	G	T	C	C	C	C	A	T	G	A	A	T	A	T	T	A	A	G	C	A	T	G	T	A	C	A	G	T	A	G	T	T	T	A	T	A	T	A	T
Cat_95	C	1	A	A	C	T	G	C	T	A	G	T	C	C	C	C	A	T	G	A	A	T	A	T	T	A	A	G	C	A	T	G	T	A	C	A	G	T	A	G	T	T	T	A	T	A	T	A	T
		2	A	A	C	T	G	C	T	A	A	T	C	C	C	C	A	T	G	A	A	T	A	T	T	A	A	G	C	A	T	G	T	A	C	A	G	T	A	G	T	T	T	A	T	A	T	A	T
		3	A	A	C	T	G	C	T	A	G	T	C	C	C	C	A	T	G	A	A	T	A	T	T	A	A	G	C	A	T	G	T	A	C	A	A	T	A	G	T	T	T	A	T	A	T	A	T
		4	A	A	C	T	G	C	T	A	G	T	C	C	C	C	A	T	G	A	A	T	A	T	T	A	A	G	C	A	T	G	T	A	C	A	G	T	A	G	T	T	T	A	T	A	T	A	T
Cat_82	C	1	A	A	C	T	G	C	T	A	G	T	C	C	C	C	A	T	G	A	A	T	A	T	T	A	A	G	C	A	T	G	T	A	C	A	G	T	A	G	T	T	T	A	T	A	T	A	T
		2	A	A	C	T	G	C	T	A	G	T	C	C	C	C	A	T	G	A	A	T	A	T	T	A	A	G	C	A	T	G	T	A	C	A	G	T	A	G	T	T	T	A	T	A	T	A	T
		3	A	A	C	T	G	C	T	A	G	T	C	C	C	C	A	T	G	A	A	T	A	T	T	A	A	G	C	A	T	G	T	A	C	A	G	T	A	G	T	T	T	A	T	A	T	A	T
		4	A	A	T	T	G	C	T	A	G	T	C	C	C	C	A	T	G	A	A	T	A	T	T	A	A	G	C	A	T	G	T	A	C	A	G	T	A	G	T	T	T	A	T	A	T	A	T
		5	A	A	T	T	G	C	T	A	G	T	C	C	C	C	A	T	G	A	A	T	A	T	T	A	A	G	C	A	T	G	T	A	C	A	G	T	A	G	T	T	T	A	T	A	T	A	T
Cat_A	C	1	A	A	C	T	G	C	T	A	G	T	C	C	C	C	A	T	G	A	A	T	A	T	T	A	A	G	C	A	T	G	T	A	C	A	G	T	A	G	T	T	T	A	T	A	T	A	T
		2	A	A	C	T	G	C	T	A	G	T	C	C	C	C	A	T	G	A	A	T	A	T	T	A	A	G	C	A	T	G	T	A	C	A	G	T	A	G	T	T	T	A	T	A	T	A	T
		3	A	A	C	T	G	C	T	A	G	T	C	C	C	C	A	T	G	A	A	T	A	T	T	A	A	G	C	A	T	G	T	A	C	A	G	T	A	G	T	T	T	A	T	A	T	A	T
		4	A	A	T	T	G	C	T	A	G	T	C	C	C	C	A	T	G	A	A	T	A	T	T	A	A	G	C	A	T	G	T	A	C	A	G	T	A	G	T	T	T	A	T	A	T	A	T
		5	A	A	T	T	G	C	T	A	G	T	C	C	C	C	A	T	G	A	A	T	A	T	T	A	A	G	C	A	T	G	T	A	C	A	G	T	A	G	T	T	T	A	T	A	T	A	T
Cat_88	C	1	A	A	C	T	G	C	T	A	G	T	C	C	C	C	A	T	G	A	A	T	A	T	T	A	A	G	C	A	T	G	T	A	C	A	G	T	A	G	T	T	T	A	T	A	T	A	T
		2	A	A	C	T	G	C	T	A	G	T	C	C	C	C	A	T	G	A	A	T	A	T	T	A	A	G	C	A	T	G	T	A	C	A	G	T	A	G	T	T	T	A	T	A	T	A	T
		3	A	A	C	T	G	C	T	A	G	T	C	C	C	C	A	T	G	A	A	T	A	T	T	A	A	G	C	A	T	G	T	A	C	A	G	T	A	G	T	T	T	A	T	A	T	A	T
		4	A	A	C	T	G	C	T	A	G	T	C	C	C	C	A	T	G	A	A	T	A	T	T	A	A	G	C	A	T	G	T	A	C	A	G	T	A	G	T	T	T	A	T	A	T	A	T
		5	A	A	C	T	G	C	T	A	G	T	C	C	C	C	A	T	G	A	A	T	A	T	T	A	A	G	C	A	T	G	T	A	C	A	G	T	A	G	T	T	T	A	T	A	T	A	T
Cat_22	C	1	A	A	C	T	G	C	T	A	G	T	C	C	C	C	A	T	G	A	A	T	A	T	T	A	A	G	C	A	T	G	T	A	C	A	G	T	A	G	T	T	T	A	T	A	T	A	T
		2	A	A	C	T	G	C	T	A	G	T	C	C	C	C	A	T	G	A	A	T	A	T	T	A	A	G	C	A	T	G	T	A	C	A	G	T	A	G	T	T	T	A	T	A	T	A	T
		3	A	A	C	T	G	C	T	A	G	T	C	C	C	C	A	T	G	A	A	T	A	T	T	A	A	G	C	A	T	G	T	A	C	A	G	T	A	G	T	T	T	A	T	A	T	A	T
		4	A	A	C	T	G	C	T	A	G	T	C	C	C	C	A	T	G	A	A	T	A	T	T	A	A	G	C	A	T	G	T	A	C	A	G	T	A	G	T	T	T	A	T	A	T	A	T
Cat_62	C	1	A	A	C	T	G	C	T	A	G	T	C	C	C	C	A	T	G	A	A	T	A	T	T	A	A	G	C	A	T	G	T	A	C	A	G	T	A	G	T	T	T	A	T	A	T	A	T
		2	A	A	C	T	G	C	T	A	G	T	C	C	C	C	A	T	G	A	A	T	A	T	T	A	A	G	C	A	T	G	T	A	C	A	G	T	A	G	T	T	T	A	T	A	T	A	T
		3	A	A	C	T	G	C	T	A	G	T	C	C	C	C	A	T	G	A	A	T	A	T	T	A	A	G	C	A	T	G	T	A	C	A	G	T	A	G	T	T	T	A	T	A	T	A	T
		4	A	A	C	T	G	C	T	A	G	T	C	C	C	C	A	T	G	A	A	T	A	T	T	A	A	G	C	A	T	G	T	A	C	A	G	T	A	G	T	T	T	A	T	A	T	A	T
		5	A	A	C	T	G	C	T	A	G	T	C	C	C	C	A	T	G	A	A	T	A	T	T	A	A	G	C	A	T	G	T	A	C	A	G	T	A	G	T	T	T	A	T	A	T	A	T
		6	A	A	C	T	G	C	T	A	G	T	C	C	C	C	A	T	G	A	A	T	A	T	T	A	A	G	C	A	T	G	T	A	C	A	G	T	A	G	T	T	T	A	T	A	T	A	T
Cat_7	C	1	A	A	C	T	G	C	T	A	G	T	C	C	C	C	A	T	G	A	A	T	A	T	T	A	A	G	C	A	T	G	T	A	C	A	G	T	A	G	T	T	T	A	T	A	T	A	T
		2	A	A	C	T	G	C	T	A	G	T	C	C	C	C	A	T	G	A	A	T	A	T	T	A	A	G	C	A	T	G	T	A	C	A	G	T	A	G	T	T	T	A	T	A	T	A	T
		3	A	A	C	T	G	C	T	A	G	T	C	C	C	C	A	T	G	A	A	T	A	T	T	A	A	G	C	A	T	G	T	A	C	A	G	T	A	G	T	T	T	A	T	A	T	A	T
		4	A	A	C	T	G	C	T	A	G	T	C	C	C	C	A	T	G	A	A	T	A	T	T	A	A	G	C	A	T	G	T	A	C	A	G	T	A	G	T	T	T	A	T	A	T	A	T
		5	A	A	C	T	G	C	T	A	G	T	C	C	C	C	A	T	G	A	A	T	A	T	T	A	A	G	C	A	T	G	T	A	C	A	G	T	A	G	T	T	T	A	T	A	T	A	T
		6	A	A	C	T	G	C	T	A	G	T	C	C	C	C	A	T	G	A	A	T	A	T	T	A	A	G	C	A	T	G	T	A	C	A	G	T	A	G	T	T	T	A	T	A	T	A	T
		7	A	A	C	T	G	C	T	A	G	T	C	C	C	C	A	T	G	A	A	T	A	T	T	A	A	G	C	A	T	G	T	A	C	A	G	T	A	G	T	T	T	A	T	A	T	A	T
Cat_124	C	1	A	A	C	T	G	C	T	A	G	C	C	C	C	C	A	T	G	A	A	T	A	T	T	A	A	G	C	A	T	G	T	A	C	A	G	T	A	G	T	T	T	A	T	A	T	A	T
		2	A	A	C	T	G	C	T	A	G	C	C	C	C	C	A	T	G	A	A	T	A	T	T	A	A	G	C	A	T	G	T	A	C	A	G	T	A	G	T	T	T	A	T	A	T	A	T
		3	A	A	C	T	G	C	T	A	G	C	C	C	C	C	A	T	G	A	A	T	A	T	T	A	A	G	C	A	T	G	T	A	C	A	G	T	A	G	T	T	T	A	T	A	T	A	T
		4	A	A	C	T	G	C	T	A	G	T	C	C	C	C	A	T	G	A	A	T	A	T	T	A	A	G	C	A	T	G	T	A	C	A	G	T	A	G	T	T	T	A	T	A	T	A	T
		5	A	A	C	T	G	C	T	A	G	C	C	C	C	C	A	T	G	A	A	T	A	T	T	A	A	G	C	A	T	G	T	A	C	A	G	T	A	G	T	T	T	A	T	A	T	A	T
		6	A	A	C	T	G	C	T	A	G	T	C	C	C	C	A	T	G	A	A	T	A	T	T	A	A	G	C	A	T	G	T	A	C	A	G	T	A	G	T	T	T	A	T	A	T	A	T
		7	A	A	C	T	G	C	T	A	G	T	C	C	C	C	A	T	G	A	A	T	A	T	T	A	A	G	C	A	T	G	T	A	C	A	G	T	A	G	T	T	T	A	T	A	T	A	T
Cat_23	C	1	A	A	C	T	G	C	T	A	G	T	C	C	C	C	A	T	G	A	A	T	A	T	T	A	A	G	C	A	T	G	T	A	C	A	G	T	A	G	T	T	T	A	T	A	T	A	T
		2	A	A	C	T	G	C	T	A	G	T	C	C	C	C	A	T	G	A	A	T	A	T	T	A	A	G	C	A	T	G	T	A	C	A	G	T	A	G	T	T	T	A	T	A	T	A	T
		3	A	A	C	T	G	C	T	A	G	T	C	C	C	C	A	T	G	A	A	T	A	T	T	A	A	G	C	A	T	G	T	A	C	A	G	T	A	G	T	T	T	A	T	A	T	A	T
		4	A	A	C	T	G	C	T	A	G	T	C	C	C	C	A	T	G	A	A	T	A	T	T	A	A	G	C	A	T	G	T	A	C	A	G	T	A	G	T	T	T	A	T	A	T	A	T
		5	A	A	C	T	G	C	T	A	G	T	C	C	C	C	A	T	G	A	A	T	A	T	T	A	A	G	C	A	T	G	T	A	C	A	G	T	A	G	T	T	T	A	T	A	T	A	T
		6	A	A	C	T	G	C	T	A	G	T	C	C	C	C	A	T	G	A	A	T	A	T	T	A	A	G	C	A	T	G	T	A	C	A	G	T	A	G	T	T	T	A	T	A	T	A	T
		7	A	A	C	T	G	C	T	A	G	T	C	C	C	C	A	T	G	A	A	T	A	T	T	A	A	G	C	A	T	G	T	A	C	A	G	T	A	G	T	T	T	A	T	A	T	A	T
		8	A	A	C	T	G	C	T	A	G	T	C	C	C	C	A	T	G	A	A	T	A	T	T	A	A	G	C	A	T	G	T	A	C	A	G	T	A	G	T	T	T	A	T	A	T	A	T
		9	A	A	C	T	G	C	T	A	G	T	C	C	C	C	A	T	G	A	A	T	A	T	T	A	A	G	C	A	T	G	T	A	C	A	G	T	A	G	T	T	T	A	T	A	T	A	T
		10	A	A	C	T	G	C	T	A	G	T	C	C	C	C	A	T	G	A	A	T	A	T	T	A	A	G	C	A	T	G	T	A	C	A	G	T	A	G	T	T	T	A	T	A	T	A	T
		11	A	A	C	T	G	C	T	A	G	T	C	C	C	C	A	T	G	A	A	T	A	T	T	A	A	G	C	A	T	G	T	A	C	A	G	T	A	G	T	T	T	A	T	A	T	A	T
		12	A	A	C	T	G	C	T	A	G	T	C	C	C	C	A	T	G	A	A	T	A	T	T	A	A	G	C	A	T	G	T	A	C	A	G	T	A	G	T	T	T	A	T	A	T	A	T
Cat_BCB32	C-UK2	1	A	A	C	T	G	C	T	A	G	T	C	C	C	C	A	T	G	A	A	T	A	T	T	A	A	G	C	A	T	G	T	A	C	A	G	T	A	G	T	T	T	A	T	A	T	A	T
		2	A	A	C	T	G	C	T	A	G	T	C	C	C	C	A	T	G	A	A	T	A	T	T	A	A	G	C	A	T	G	T	A	C	A	G	T	A	G	T	T	T	A	T	A	T	A	T
		3	A	A	C	T	G	C	T	A	G	T	C	C	C	C	A	T	G	A	A	T	A	T	T	A	A	G	C	A	T	G	T	A	C	A	G	T	A	G	T	T	T	A	T	A	T	A	T
		4	A	A	C	T	G	C	T	A	G	T	C	C	C	C	A	T	G	A	A	T	A	T	T	A	A	G	C	A	T	G	T	A	C	A	G	T	A	G	T	T	T	A	T	A	T	A	T
Cat_36	C-UK2	1	A	A	C	T	G	C	T	A	G	T	C	C	C	C	A	T	G	A	A	T	A	T	T	A	A	G	C	A	T	G	T	A	C	A	G	T	A	G	T	T	T	A	T	A	T	A	T
		2	A	A	C	T	G	C	T	A	G	T	C	C	C	C	A	T	G	A	A	T	A	T	T	A	A	G	C	A	T	G	T	A	C	A	G	T	A	G	T	T	T	A	T	A	T	A	T
		3	A	A	C	T	G	C	T	A	G	T	C	C	C	C	A	T	G	A	A	T	A	T	T	A	A	G	C	A	T	G	T	A	C	A	G	T	A	G	T	T	T	A	T	A	T	A	T
		4	A	A	C	T	G	C	T	A	G	T	C	C	C	C	A	T	G	A	A	T	A	T	T	A	A	G	C	A	T	G	T	A	C	A	G	T	A	G	T	T	T	A	T	A	T	A	T
		5	A	A	C	T	G	C	T	A	G	T	C	C	C	C	A	T	G	A	A	T	A	T	T	A	A	G	C	A	T	G	T	A	C	A	G	T	A	G	T	T	T	A	T	A	T	A	T
		6	A	A	C	T	G	C	T	A	G	T	C	C	C	C	A	T	G	A	A	T	A	T	T	A	A	G	C	A	T	G	T	A	C	A	G	T	A	G	T	T	T	A	T	A	T	A	T
		7	A	A	C	T	G	C	T	A	G	T	C	C	C	C	A	T	G	A	A	T	A	T	T	A	A	G	C	A	T	G	T	A	C	A	G	T	A	G	T	T	T	A	T	A	T	A	T
Cat_81	E	1	A	A	T	T	G	C	T	A	G	T	C	C	C	C	A	T	G	A	A	T	A	T	T	A	A	G	C	A	T	G	T	A	C	A	G	T	A	G	T	T	T	A	T	A	T	A	T
		2	A	A	T	T	G	C	T	A	G	T	C	C	C	C	A	T	G	A	A	T	A	T	T	A	A	G	C	A	T	G	T	A	C	A	G	T	A	G	T	T	T	A	T	A	T	A	T
		3	A	A	T	T	G	C	T	A	G	T	C	C	C	C	A	T	G	A	A	T	A	T	T	A	A	G	C	A	T	G	T	A	C	A	G	T	A	G	T	T	T	A	T	A	T	A	T
Cat_14	E	1	A	A	T	T	G	C	T	A	G	T	C	C	C	C	A	T	G	A	A	T	A	T	T	A	A	G	C	A	T	G	T	A	C	A	G	T	A	G	T	T	T	A	T	A	T	A	T
		2	A	A	T	T	G	C	T	A	G	T	C	C	C	C	A	T	G	A	A	T	A	T	T	A	A	G	C	A	T	G	T	A	C	A	G	T	A	G	T	T	T	A	T	A	T	A	T
		3	A	A	T	T	G	C	T	A	G	T	C	C	C	C	A	T	G	A	A	T	A	T	T	A	A	G	C	A	T	G	T	A	C	A	G	T	A	G	T	T	T	A	T	A	T	A	T
		4	A	A	T	T	G	C	T	A	G	T	C	C	C	C	A	T	G	A	A	T	A	T	T	A	A	G	C	A	T	G	T	A	C	A	G	T	A	G	T	T	T	A	T	A	T	A	T
Cat_94	E	1	A	A	T	T	G	C	T	A	G	T	C	C	C	C	A	T	G	A	A	T	A	T	T	A	A	G	C	A	T	G	T	A	C	A	G	T	A	G	T	T	T	A	T	A	T	A	T
		2	A	A	T	T	G	C	T	A	G	T	C	C	C	C	A	T	G	A	A	T	A	T	T	A	A	G	C	A	T	G	T	A	C	A	G	T	A	G	T	T	T	A	T	A	T	A	T
		3	A	A	T	T	G	C	T	A	G	T	C	C	C	C	A	T	G	A	A	T	A	T	T	A	A	G	C	A	T	G	T	A	C	A	G	T	A	G	T	T	T	A	T	A	T	A	T
		4	A	A	T	T	G	C	T	A	G	T	C	C	C	C	A	T	G	A	A	T	A	T	T	A	A	G	C	A	T	G	T	A	C	A	G	T	A	G	T	T	T	A	T	A	T	A	T
Cat_67	H	1	A	A	T	T	G	C	T	A	G	T	C	C	C	C	A	T	G	A	A	T	A	T	T	A	A	G	C	A	T	G	T	A	C	A	G	T	A	G	T	T	T	A	T	A	T	A	T
		2	A	A	T	T	G	C	T	A	G	T	C	C	C	C	A	T	G	A	A	T	A	T	T	A	A	G	C	A	T	G	T	A	C	A	G	T	A	G	T	T	T	A	T	A	T	A	T
		3	A	A	T	T	G	C	T	A	G	T	C	C	C	C	A	T	G	A	A	T	A	T	T	A	A	G	C	A	T	G	T	A	C	A	G	T	A	G	T	T	T	A	T	A	T	A	T
Cat_118	H	1	A	A	T	T	G	C	T	A	G	T	C	C	C	C	A	T	G	A	A	T	A	T	T	A	A	G	C	A	T	G	T	A	C	A	G	T	A	G	T	T	T	A	T	A	T	A	T
		2	A	A	T	T	G	C	T	A	G	T	C	C	C	C	A	T	G	A	A	T	A	T	T	A	A	G	C	A	T	G	T	A	C	A	G	T	A	G	T	T	T	A	T	A	T	A	T
		3	A	A	T	T	G	C	T	A	G	T	C	C	C	C	A	T	G	A	A	T	A	T	T	A	A	G	C	A	T	G	T	A	C	A	G	T	A	G	T	T	T	A	T	A	T	A	T
		4	A	A	T	T	G	C	T	A	G	T	C	C	C	C	A	T	G	A	A	T	A	T	T	A	A	G	C	A	T	G	T	A	C	A	G	T	A	G	T	T	T	A	T	A	T	A	T
Cat_26	H	1	A	A	T	T	G	C	T	A	G	T	C	C	C	C	A	T	G	A	A	T	A	T	T	A	A	G	C	A	T	G	T	A	C	A	G	T	A	G	T	T	T	A	T	A	T	A	T
		2	A	A	T	T	G	C	T	A	G	T	C	C	C	C	A	T	G	A	A	T	A	T	T	A	A	G	C	A	T	G	T	A	C	A	G	T	A	G	T	T	T	A	T	A	T	A	T
		3	A	A	T	T	G	C	T	A	G	T	C	C	C	C	A	T	G	A	A	T	A	T	T	A	A	G	C	A	T	G	T	A	C	A	G	T	A	G	T	T	T	A	T	A	T	A	T
		4	A	A	T	T	G	C	T	A	G	T	C	C	C	C	A	T	G	A	A	T	A	T	T	A	A	G	C	A	T	G	T	A	C	A	G	T	A	G	T	T	T	A	T	A	T	A	T
Cat_113	H	1	A	A	T	T	G	C	T	A	G	T	C	C	C	C	A	T	G	A	A	T	A	T	T	A	A	G	C	A	T	G	T	A	C	A	G	T	A	G	T	T	T	A	T	A	T	A	T
		2	A	A	T	T	G	C	T	A	G	T	C	C	C	C	A	T	G	A	A	T	A	T	T	A	A	G	C	A	T	G	T	A	C	A	G	T	A	G	T	T	T	A	T	A	T	A	T
		3	A	A	T	T	G	C	T	A	G	T	C	C	C	C	A	T	G	A	A	T	A	T	T	A	A	G	C	A	T	G	T	A	C	A	G	T	A	G	T	T	T	A	T	A	T	A	T
		4	A	A	T	T	G	C	T	A	G	T	C	C	C	C	A	T	G	A	A	T	A	T	T	A	A	G	C	A	T	G	T	A	C	A	G	T	A	G	T	T	T	A	T	A	T	A	T
Cat_3	A	1	A	A	C	T	G	C	T	A	G	T	C	C	C	C	A	T	G	A	A	T	A	T	T	A	A	G	C	A	T	G	T	A	C	A	G	T	A	G	T	T	T	A	T	A	T	A	T
		2	A	A	C	T	G	C	T	A	G	T	C	C	C	C	A	T	G	A	A	T	A	T	T	A	A	G	C	A	T	G	T	A	C	A	G	T	A	G	T	T	T	A	T	A	T	A	T
		3	A	A	T	T	G	C	T	A	G	T	C	C	C	C	A	T	G	A	A	T	A	T	T	A	A	G	C	A	T	G	T	A	C	A	G	T	A	G	T	T	T	A	T	A	T	A	T
		4	A	A	T	T	G	C	T	A	G	T	C	C	C	C	A	T	G	A	A	T	A	T	T	A	A	G	C	A	T	G	T	A	C	A	G	T	A	G	T	T	T	A	T	A	T	A	T
Cat_121	A	1	A	A	C	T	G	C	T	A	G	T	C	C	C	C	A	T	G	A	A	T	A	T	T	A	A	G	C	A	T	G	T	A	C	A	G	T	A	G	T	T	T	A	T	A	T	A	T
		2	A	A	T	T	G	C	T	A	G	T	C	C	C	C	A	T	G	A	A	T	A	T	T	A	A	G	C	A	T	G	T	A	C	A	G	T	A	G	T	T	T	A	T	A	T	A	T
		3	A	A	T	T	G	C	T	A	G	T	C	C	C	C	A	T	G	A	A	T	A	T	T	A	A	G	C	A	T	G	T	A	C	A	G	T	A	G	T	T	T	A	T	A	T	A	T
		4	A	A	T	T	G	C	T	A	G	T	C	C	C	C	A	T	G	A	A	T	A	T	T	A	A	G	C	A	T	G	T	A	C	A	G	T	A	G	T	T	T	A	T	A	T	A	T
Cat_20	A	1	A	A	C	T	G	C	T	A	G	T	C	C	C	C	A	T	G	A	A	T	A	T	T	A	A	G	C	A	T	G	T	A	C	A	G	T	A	G	T	T	T	A	T	A	T	A	T
		2	A	A	T	T	G	C	T	A	G	T	C	C	C	C	A	T	G	A	A	T	A	T	T	A	A	G	C	A	T	G	T	A	C	A	G	T	A	G	T	T	T	A	T	A	T	A	T
		3	A	A	T	T	G	C	T	A	G	T	C	C	C	C	A	T	G	A	A	T	A	T	T	A	A	G	C	A	T	G	T	A	C	A	G	T	A	G	T	T	T	A	T	A	T	A	T
		4	A	A	T	T	G	C	T	A	G	T	C	C	C	C	A	T	G	A	A	T	A	T	T	A	A	G	C	A	T	G	T	A	C	A	G	T	A	G	T	T	T	A	T	A	T	A	T
		5	A	A	T	T	G	C	T	A	G	T	C	C	C	C	A	T	G	A	A	T	A	T	T	A	A	G	C	A	T	G	T	A	C	A	G	T	A	G	T	T	T	A	T	A	T	A	T
Cat_32	A	1	A	A	C	T	G	C	T	A	G	T	C	C	C	C	A	T	G	A	A	T	A	T	T	A	A	G	C	A	T	G	T	A	C	A	G	T	A	G	T	T	T	A	T	A	T	A	T
		2	A	A	C	T	G	C	T	A	G	T	C	C	C	C	A	T	G	A	A	T	A	T	T	A	A	G	C	A	T	G	T	A	C	A	G	T	A	G	T	T	T	A	T	A	T	A	T
		3	A	A	C	T	G	C	T	A	G	T	C	C	C	C	A	T	G	A	A	T	A	T	T	A	A	G	C	A	T	G	T	A	C	A	G	T	A	G	T	T	T	A	T	A	T	A	T
		4	A	A	T	T	G	C	T	A	G	T	C	C	C	C	A	T	G	A	A	T	A	T	T	A	A	G	C	A	T	G	T	A	C	A	G	T	A	G	T	T	T	A	T	A	T	A	T
		5	A	A	T	T	G	C	T	A	G	T	C	C	C	C	A	T	G	A	A	T	A	T	T	A	A	G	C	A	T	G	T	A	C	A	G	T	A	G	T	T	T	A	T	A	T	A	T
Cat_4	A	1	A	A	C	T	G	C	T	A	G	T	C	C	C	C	A	T	G	A	A	T	A	T	T	A	A	G	C	A	T	G	T	A	C	A	G	T	A	G	T	T	T	A	T	A	T	A	T
		2	A	A	C	T	G	C	T	A	G	T	C	C	C	C	A	T	G	A	A	T	A	T	T	A	A	G	C	A	T	G	T	A	C	A	G	T	A	G	T	T	T	A	T	A	T	A	T
		3	A	A	C	T	G	C	T	A	G	T	C	C	C	C	A	T	G	A	A	T	A	T	T	A	A	G	C	A	T	G	T	A	C	A	G	T	A	G	T	T	T	A	T	A	T	A	T
		4	A	A	C	T	G	C	T	A	G	T	C	C	C	C	A	T	G	A	A	T	A	T	T	A	A	G	C	A	T	G	T	A	C	A	G	T	A	G	T	T	T	A	T	A	T	A	T
		5	A	A	C	T	G	C	T	A	G	T	C	C	C	C	A	T	G	A	A	T	A	T	T	A	A	G	C	A	T	G	T	A	C	A	G	T	A	G	T	T	T	A	T	A	T	A	T
		6	A	A	T	T	G	C	T	A	G	T	C	C	C	C	A	T	G	A	A	T	A	T	T	A	A	G	C	A	T	G	T	A	C	A	G	T	A	G	T	T	T	A	T	A	T	A	T
Cat_54	A	1	A	A	C	T	G	C	T	A	G	T	C	C	C	C	A	T	G	A	A	T	A	T	T	A	A	G	C	A	T	G	T	A	C	A	G	T	A	G	T	T	T	A	T	A	T	A	T
		2	A	A	T	T	G	C	T	A	G	T	C	C	C	C	A	T	G	A	A	T	A	T	T	A	A	G	C	A	T	G	T	A	C	A	G	T	A	G	T	T	T	A	T	A	T	A	T
		3	A	A	T	T	G	C	T	A	G	T	C	C	C	C	A	T	G	A	A	T	A	T	T	A	A	G	C	A	T	G	T	A	C	A	G	T	A	G	T	T	T	A	T	A	T	A	T
		4	A	A	T	T	G	C	T	A	G	T	C	C	C	C	A	T	G	A	A	T	A	T	T	A	A	G	C	A	T	G	T	A	C	A	G	T	A	G	T	T	T	A	T	A	T	A	T
Cat_46	A	1	A	A	T	T	G	C	T	A	G	T	C	C	C	C	A	T	G	A	A	T	A	T	T	A	A	G	C	A	T	G	T	A	C	A	G	T	A	G	T	T	T	A	T	A	T	A	T
		2	A	A	T	T	G	C	T	A	G	T	C	C	C	C	A	T	G	A	A	T	A	T	T	A	A	G	C	A	T	G	T	A	C	A	G	T	A	G	T	T	T	A	T	A	T	A	T
		3	A	A	T	T	G	C	T	A	G	T	C	C	C	C	A	T	G	A	A	T	A	T	T	A	A	G	C	A	T	G	T	A	C	A	G	T	A	G	T	T	T	A	T	A	T	A	T
Cat_91	A	1	A	A	T	T	G	C	T	A	G	T	C	C	C	C	A	T	G	A	A	T	A	T	T	A	A	G	C	A	T	G	T	A	C	A	G	T	A	G	T	T	T	A	T	A	T	A	T
		2	A	A	T	T	G	C	T	A	G	T	C	C	C	C	A	T	G	A	A	T	A	T	T	A	A	G	C	A	T	G	T	A	C	A	G	T	A	G	T	T	T	A	T	A	T	A	T
		3	A	A	T	T	G	C	T	A	G	T	C	C	C	C	A	T	G	A	A	T	A	T	T	A	A	G	C	A	T	G	T	A	C	A	G	T	A	G	T	T	T	A	T	A	T	A	T
		4	A	A	T	T	G	C	T	A	G	T	C	C	C	C	A	T	G	A	A	T	A	T	T	A	A	G	C	A	T	G	T	A	C	A	G	T	A	G	T	T	T	A	T	A	T	A	T
Cat_28	A	1	A	A	T	T	G	C	T	A	G	T	C	C	C	C	A	T	G	A	A	T	A	T	T	A	A	G	C	A	T	G	T	A	C	A	G	T	A	G	T	T	T	A	T	A	T	A	T
		2	A	A	T	T	G	C	T	A	G	T	C	C	C	C	A	T	G	A	A	T	A	T	T	A	A	G	C	A	T	G	T	A	C	A	G	T	A	G	T	T	T	A	T	A	T	A	T
		3	A	A	T	T	G	C	T	A	G	T	C	C	C	C	A	T	G	A	A	T	A	T	T	A	A	G	C	A	T	G	T	A	C	A	G	T	A	G	T	T	T	A	T	A	T	A	T
		4	A	A	T	T	G	C	T	A	G	T	C	C	C	C	A	T	G	A	A	T	A	T	T	A	A	G	C	A	T	G	T	A	C	A	G	T	A	G	T	T	T	A	T	A	T	A	T
Cat_114	A	1	A	A	T	T	G	C	T	A	G	T	C	C	C	C	A	T	G	A	A	T	A	T	T	A	A	G	C	A	T	G	T	A	C	A	G	T	A	G	T	T	T	A	T	A	T	A	T
		2	A	A	T	T	G	C	T	A	G	T	C	C	C	C	A	T	G	A	A	T	A	T	T	A	A	G	C	A	T	G	T	A	C	A	G	T	A	G	T	T	T	A	T	A	T	A	T
		3	A	A	T	T	G	C	T	A	G	T	C	C	C	C	A	T	G	A	A	T	A	T	T	A	A	G	C	A	T	G	T	A	C	A	G	T	A	G	T	T	T	A	T	A	T	A	T
Cat_101	A	1	A	A	T	T	G	C	T	A	G	T	C	C	C	C	A	T	G	A	A	T	A	T	T	A	A	G	C	A	T	G	T	A	C	A	G	T	A	G	T	T	T	A	T	A	T	A	T
		2	A	A	T	T	G	C	T	A	G	T	C	C	C	C	A	T	G	A	A	T	A	T	T	A	A	G	C	A	T	G	T	A	C	A	G	T	A	G	T	T	T	A	T	A	T	A	T
		3	A	A	T	T	G	C	T	A	G	T	C	C	C	C	A	T	G	A	A	T	A	T	T	A	A	G	C	A	T	G	T	A	C	A	G	T	A	G	T	T	T	A	T	A	T	A	T
		4	A	A	T	T	G	C	T	A	G	T	C	C	C	C	A	T	G	A	A	T	A	T	T	A	A	G	C	A	T	G	T	A	C	A	G	T	A	G	T	T	T	A	T	A	T	A	T
Cat_104	A	1	A	A	T	T	G	C	T	A	G	T	C	C	C	C	A	T	G	A	A	T	A	T	T	A	A	G	C	A	T	G	T	A	C	A	G	T	A	G	T	T	T	A	T	A	T	A	T
		2	A	A	T	T	G	C	T	A	G	T	C	C	C	C	A	T	G	A	A	T	A	T	T	A	A	G	C	A	T	G	T	A	C	A	G	T	A	G	T	T	T	A	T	A	T	A	T
		3	A	A	T	T	G	C	T	A	G	T	C	C	C	C	A	T	G	A	A	T	A	T	T	A	A	G	C	A	T	G	T	A	C	A	G	T	A	G	T	T	T	A	T	A	T	A	T
		4	A	A	T	T	G	C	T	A	G	T	C	C	C	C	A	T	G	A	A	T	A	T	T	A	A	G	C	A	T	G	T	A	C	A	G	T	A	G	T	T	T	A	T	A	T	A	T
Cat_63	A	1	A	A	T	T	G	C	T	A	G	T	C	C	C	C	A	T	G	A	A	T	A	T	T	A	A	G	C	A	T	G	T	A	C	A	G	T	A	G	T	T	T	A	T	A	T	A	T
		2	A	A	T	T	G	C	T	A	G	T	C	C	C	C	A	T	G	A	A	T	A	T	T	A	A	G	C	A	T	G	T	A	C	A	G	T	A	G	T	T	T	A	T	A	T	A	T
		3	A	A	T	T	G	C	T	A	G	T	C	C	C	C	A	T	G	A	A	T	A	T	T	A	A	G	C	A	T	G	T	A	C	A	G	T	A	G	T	T	T	A	T	A	T	A	T
		4	A	A	T	T	G	C	T	A	G	T	C	C	C	C	A	T	G	A	A	T	A	T	T	A	A	G	C	A	T	G	T	A	C	A	G	T	A	G	T	T	T	A	T	A	T	A	T
Cat_5	A	1	A	A	T	T	G	C	T	A	G	T	C	C	C	C	A	T	G	A	A	T	A	T	T	A	A	G	C	A	T	G	T	A	C	A	G	T	A	G	T	T	T	A	T	A	T	A	T
		2	A	A	T	T	G	C	T	A	G	T	C	C	C	C	A	T	G	A	A	T	A	T	T	A	A	G	C	A	T	G	T	A	C	A	G	T	A	G	T	T	T	A	T	A	T	A	T
		3	A	A	T	T	G	C	T	A	G	T	C	C	C	C	A	T	G	A	A	T	A	T	T	A	A	G	C	A	T	G	T	A	C	A	G	T	A	G	T	T	T	A	T	A	T	A	T
		4	A	A	T	T	G	C	T	A	G	T	C	C	C	C	A	T	G	A	A	T	A	T	T	A	A	G	C	A	T	G	T	A	C	A	G	T	A	G	T	T	T	A	T	A	T	A	T
		5	A	A	T	T	G	C	T	A	G	T	C	C	C	C	A	T	G	A	A	T	A	T	T	A	A	G	C	A	T	G	T	A	C	A	G	T	A	G	T	T	T	A	T	A	T	A	T
		6	A	A	T	T	G	C	T	A	G	T	C	C	C	C	A	T	G	A	A	T	A	T	T	A	A	G	C	A	T	G	T	A	C	A	G	T	A	G	T	T	T	A	T	A	T	A	T
Cat_6	A	1	A	A	T	T	G	C	T	A	G	T	C	C	C	C	A	T	G	A	A	T	A	T	T	A	A	G	C	A	T	G	T	A	C	A	G	T	A	G	T	T	T	A	T	A	T	A	T
		2	A	A	T	T	G	C	T	A	G	T	C	C	C	C	A	T	G	A	A	T	A	T	T	A	A	G	C	A	T	G	T	A	C	A	G	T	A	G	T	T	T	A	T	A	T	A	T
		3	A	A	T	T	G	C	T	A	G	T	C	C	C	C	A	T	G	A	A	T	A	T	T	A	A	G	C	A	T	G	T	A	C	A	G	T	A	G	T	T	T	A	T	A	T	A	T
		4	A	A	T	T	G	C	T	A	G	T	C	C	C	C	A	T	G	A	A	T	A	T	T	A	A	G	C	A	T	G	T	A	C	A	G	T	A	G	T	T	T	A	T	A	T	A	T
		5	A	A	T	T	G	C	T	A	G	T	C	C	C	C	A	T	G	A	A	T	A	T	T	A	A	G	C	A	T	G	T	A	C	A	G	T	A	G	T	T	T	A	T	A	T	A	T
		6	A	A	T	T	G	C	T	A	G	T	C	C	C	C	A	T	G	A	A	T	A	T	T	A	A	G	C	A	T	G	T	A	C	A	G	T	A	G	T	T	T	A	T	A	T	A	T
Cat_61	A	1	A	A	C	T	G	C	T	A	G	T	C	C	C	C	A	T	G	A	A	T	A	T	T	A	A	G	C	A	T	G	T	A	C	A	G	T	A	G	T	T	T	A	T	A	T	A	T
		2	A	A	C	T	G	C	T	A	G	T	C	C	C	C	A	T	G	A	A	T	A	T	T	A	A	G	C	A	T	G	T	A	C	A	G	T	A	G	T	T	T	A	T	A	T	A	T
		3	A	A	C	T	G	C	T	A	G	T	C	C	C	C	A	T	G	A	A	T	A	T	T	A	A	G	C	A	T	G	T	A	C	A	G	T	A	G	T	T	T	A	T	A	T	A	T
		4	A	A	C	T	G	C	T	A	G	T	C	C	C	C	A	T	G	A	A	T	A	T	T	A	A	G	C	A	T	G	T	A	C	A	G	T	A	G	T	T	T	A	T	A	T	A	T
		5	A	A	C	T	G	C	T	A	G	T	C	C	C	C	A	T	G	A	A	T	A	T	T	A	A	G	C	A	T	G	T	A	C	A	G	T	A	G	T	T	T	A	T	A	T	A	T
		6	A	A	T	T	G	C	T	A	G	T	C	C	C	C	A	T	G	A	A	T	A	T	T	A	A	G	C	A	T	G	T	A	C	A	G	T	A	G	T	T	T	A	T	A	T	A	T
		7	A	A	T	T	G	C	T	A	G	T	C	C	C	C	A	T	G	A	A	T	A	T	T	A	A	G	C	A	T	G	T	A	C	A	G	T	A	G	T	T	T	A	T	A	T	A	T
Cat_12	A	1	A	A	C	T	G	C	T	A	G	T	C	C	C	C	A	T	G	A	A	T	A	T	T	A	A	G	C	A	T	G	T	A	C	A	G	T	A	G	T	T	T	A	T	A	T	A	T
		2	A	A	T	T	G	C	T	A	G	T	C	C	C	C	A	T	G	A	A	T	A	T	T	A	A	G	C	A	T	G	T	A	C	A	G	T	A	G	T	T	T	A	T	A	T	A	T
		3	A	A	T	T	G	C	T	A	G	T	C	C	C	C	A	T	G	A	A	T	A	T	T	A	A	G	C	A	T	G	T	A	C	A	G	T	A	G	T	T	T	A	T	A	T	A	T
Cat_75	A	1	A	A	C	T	G	C	T	A	G	T	C	C	C	C	A	T	G	A	A	T	A	T	T	A	A	G	C	A	T	G	T	A	C	A	G	T	A	G	T	T	T	A	T	A	T	A	T
		2	A	A	T	T	G	C	T	A	G	T	C	C	C	C	A	T	G	A	A	T	A	T	T	A	A	G	C	A	T	G	T	A	C	A	G	T	A	G	T	T	T	A	T	A	T	A	T
		3	A	A	T	T	G	C	T	A	G	T	C	C	C	C	A	T	G	A	A	T	A	T	T	A	A	G	C	A	T	G	T	A	C	A	G	T	A	G	T	T	T	A	T	A	T	A	T
Cat_87	A	1	A	A	C	T	G	C	T	A	G	T	C	C	C	C	A	T	G	A	A	T	A	T	T	A	A	G	C	A	T	G	T	A	C	A	G	T	A	G	T	T	T	A	T	A	T	A	T
		2	A	A	T	T	G	C	T	A	G	T	C	C	C	C	A	T	G	A	A	T	A	T	T	A	A	G	C	A	T	G	T	A	C	A	G	T	A	G	T	T	T	A	T	A	T	A	T
		3	A	A	T	T	G	C	T	A	G	T	C	C	C	C	A	T	G	A	A	T	A	T	T	A	A	G	C	A	T	G	T	A	C	A	G	T	A	G	T	T	T	A	T	A	T	A	T
		4	A	A	T	T	G	C	T	A	G	T	C	C	C	C	A	T	G	A	A	T	A	T	T	A	A	G	C	A	T	G	T	A	C	A	G	T	A	G	T	T	T	A	T	A	T	A	T
		5	A	A	T	T	G	C	T	A	G	T	C	C	C	C	A	T	G	A	A	T	A	T	T	A	A	G	C	A	T	G	T	A	C	A	G	T	A	G	T	T	T	A	T	A	T	A	T
Cat_11	A	1	A	A	C	T	G	C	T	A	G	T	C	C	C	C	A	T	G	A	A	T	A	T	T	A	A	G	C	A	T	G	T	A	C	A	G	T	A	G	T	T	T	A	T	A	T	A	T
		2	A	A	T	T	G	C	T	A	G	C	C	C	C	C	A	T	G	A	A	T	A	T	T	A	A	G	C	A	T	G	T	A	C	A	G	T	A	G	T	T	T	A	T	A	T	A	T
		3	A	A	T	T	G	C	T	A	G	T	C	C	C	C	A	T	G	A	A	T	A	T	T	A	A	G	C	A	T	G	T	A	C	A	G	T	A	G	T	T	T	A	T	A	T	A	T
		4	A	A	T	T	G	C	T	A	G	T	C	C	C	C	A	T	G	A	A	T	A	T	T	A	A	G	C	A	T	G	T	A	C	A	G	T	A	G	T	T	T	A	T	A	T	A	T
Cat_71	A	1	A	A	C	T	G	C	T	A	G	C	C	C	C	C	A	T	G	A	A	T	A	T	T	A	A	G	C	A	T	G	T	A	C	A	G	T	A	G	T	T	T	A	T	A	T	A	T
		2	A	A	T	T	G	C	T	A	G	T	C	C	C	C	A	T	G	A	A	T	A	T	T	A	A	G	C	A	T	G	T	A	C	A	G	T	A	G	T	T	T	A	T	A	T	A	T
		3	A	A	T	T	G	C	T	A	G	T	C	C	C	C	A	T	G	A	A	T	A	T	T	A	A	G	C	A	T	G	T	A	C	A	G	T	A	G	T	T	T	A	T	A	T	A	T
		4	A	A	T	T	G	C	T	A	G	T	C	C	C	C	A	T	G	A	A	T	A	T	T	A	A	G	C	A	T	G	T	A	C	A	G	T	A	G	T	T	T	A	T	A	T	A	T
Cat_35	A	1	A	A	C	T	G	C	T	A	G	T	C	C	C	C	A	T	G	A	A	T	A	T	T	A	A	G	C	A	T	G	T	A	C	A	G	T	A	G	T	T	T	A	T	A	T	A	T
		2	A	A	T	T	G	C	T	A	G	T	C	C	C	C	A	T	G	A	A	T	A	T	T	A	A	G	C	A	T	G	T	A	C	A	G	T	A	G	T	T	T	A	T	A	T	A	T
		3	A	A	C	T	G	C	T	A	G	T	C	C	C	C	A	T	G	A	A	T	A	T	T	A	A	G	C	A	T	G	T	A	C	A	G	T	A	G	T	T	T	A	T	A	T	A	T
		4	A	A	T	T	G	C	T	A	G	T	C	C	C	C	A	T	G	A	A	T	A	T	T	A	A	G	C	A	T	G	T	A	C	A	G	T	A	G	T	T	T	A	T	A	T	A	T
Cat_107	A	1	A	A	C	T	G	C	T	A	G	T	C	C	C	C	A	T	G	A	A	T	A	T	T	A	A	G	C	A	T	G	T	A	C	A	G	T	A	G	T	T	T	A	T	A	T	A	T
		2	A	A	C	T	G	C	T	A	G	T	C	C	C	C	A	T	G	A	A	T	A	T	T	A	A	G	C	A	T	G	T	A	C	A	G	T	A	G	T	T	T	A	T	A	T	A	T
		3	A	A	C	T	G	C	T	A	G	T	C	C	C	C	A	T	G	A	A	T	A	T	T	A	A	G	C	A	T	G	T	A	C	A	G	T	A	G	T	T	T	A	T	A	T	A	T
		4	A	A	C	T	G	C	T	A	G	T	C	C	C	C	A	T	G	A	A	T	A	T	T	A	A	G	C	A	T	G	T	A	C	A	G	T	A	G	T	T	T	A	T	A	T	A	T
Cat_99	A	1	A	A	C	T	G	C	T	A	G	T	C	C	C	C	A	T	G	A	A	T	A	T	T	A	A	G	C	A	T	G	T	A	C	A	G	T	A	G	T	T	T	A	T	A	T	A	T
		2	A	A	C	T	G	C	T	A	G	T	C	C	C	C	A	T	G	A	A	T	A	T	T	A	A	G	C	A	T	G	T	A	C	A	G	T	A	G	T	T	T	A	T	A	T	A	T
		3	A	A	C	T	G	C	T	A	G	T	C	C	C	C	A	T	G	A	A	T	A	T	T	A	A	G	C	A	T	G	T	A	C	A	G	T	A	G	T	T	T	A	T	A	T	A	T
		4	A	A	C	T	G	C	T	A	G	T	C	C	C	C	A	T	G	A	A	T	A	T	T	A	A	G	C	A	T	G	T	A	C	A	G	T	A	G	T	T	T	A	T	A	T	A	T
Cat_BCB29	A	1	A	A	C	T	G	C	T	A	G	T	C	C	C	C	A	T	G	A	A	T	A	T	T	A	A	G	C	A	T	G	T	A	C	A	G	T	A	G	T	T	T	A	T	A	T	A	T
		2	A	A	C	T	G	C	T	A	G	T	C	C	C	C	A	T	G	A	A	T	A	T	T	A	A	G	C	A	T	G	T	A	C	A	G	T	A	G	T	T	T	A	T	A	T	A	T
		3	A	A	C	T	G	C	T	A	G	T	C	C	C	C	A	T	G	A	A	T	A	T	T	A	A	G	C	A	T	G	T	A	C	A	G	T	A	G	T	T	T	A	T	A	T	A	T
		4	A	A	C	T	G	C	T	A	G	T	C	C	C	C	A	T	G	A	A	T	A	T	T	A	A	G	C	A	T	G	T	A	C	A	G	T	A	G	T	T	T	A	T	A	T	A	T
Cat_31	A	1	A	A	C	T	G	C	T	A	G	T	C	C	C	C	A	T	G	A	A	T	A	T	T	A	A	G	C	A	T	G	T	A	C	A	G	T	A	G	T	T	T	A	T	A	T	A	T
		2	A	A	C	T	G	C	T	A	G	T	C	C	C	C	A	T	G	A	A	T	A	T	T	A	A	G	C	A	T	G	T	A	C	A	G	T	A	G	T	T	T	A	T	A	T	A	T
		3	A	A	T	T	G	C	T	A	G	T	C	C	C	C	A	T	G	A	A	T	A	T	T	A	A	G	C	A	T	G	T	A	C	A	G	T	A	G	T	T	T	A	T	A	T	A	T
		4	A	A	T	T	G	C	T	A	G	T	C	C	C	C	A	T	G	A	A	T	A	T	T	A	A	G	C	A	T	G	T	A	C	A	G	T	A	G	T	T	T	A	T	A	T	A	T
		5	A	A	T	T	G	C	T	A	G	T	C	C	C	C	A	T	G	A	A	T	A	T	T	A	A	G	C	A	T	G	T	A	C	A	G	T	A	G	T	T	T	A	T	A	T	A	T
Cat_P12	A	1	A	A	C	T	G	C	T	A	G	T	C	C	C	C	A	T	G	A	A	T	A	T	T	A	A	G	C	A	T	G	T	A	C	A	G	T	A	G	T	T	T	A	T	A	T	A	T
		2	A	A	C	T	G	C	T	A	G	T	C	C	C	C	A	T	G	A	A	T	A	T	T	A	A	G	C	A	T	G	T	A	C	A	G	T	A	G	T	T	T	A	T	A	T	A	T
		3	A	A	C	T	T	G	C	T	A	G	T	C	C	C	C	A	T	G	A	A	T	A	T	T	A	A	G	C	A	T	G	T	A	C	A	G	T	A	G	T	T	T	A	T	A	T	A
		4	A	A	T	T	G	C	T	A	G	T	C	C	C	C	A	T	G	A	A	T	A	T	T	A	A	G	C	A	T	G	T	A	C	A	G	T	A	G	T	T	T	A	T	A	T	A	T
		5	A	A	T	T	G	C	T	A	G	T	C	C	C	C	A	T	G	A	A	T	A	T	T	A	A	G	C	A	T	G	T	A	C	A	G	T	A	G	T	T	T	A	T	A	T	A	T
Cat_P6	A	1	A	A	C	T	G	C	T	A	G	T	C	C	C	C	A	T	G	A	A	T	A	T	T	A	G	G	C	A	T	G	T	A	C	A	G	T	A	G	T	T	T	A	T	A	T	A	T
		2	A	A	C	T	G	C	T	A	G	T	C	C	C	C	A	T	G	A	A	T	A	T	T	A	A	G	C	A	T	G	T	A	C	A	G	T	A	G	T	T	T	A	T	A	T	A	T
		3	A	A	C	T	G	C	T	A	G	T	C	C	C	C	A	T	G	A	A	T	A	T	T	A	A	G	C	A	T	G	T	A	C	A	G	T	A	G	T	T	T	A	T	A	T	A	T
		4	A	A	C	T	G	C	T	A	G	T	C	C	C	C	A	T	G	A	A	T	A	T	T	A	A	G	C	A	T	G	T	A	C	A	G	T	A	G	T	T	T	A	T	A	T	A	T
		5	A	A	T	T	G	C	T	A	G	T	C	C	C	C	A	T	G	A	A	T	A	T	T	A	A	G	C	A	T	G	T	A	C	A	G	T	A	G	T	T	T	A	T	A	T	A	T
Cat_44	I	1	A	A	T	T	G	C	T	A	G	T	C	C	C	C	A	T	G	A	A	T	A	T	T	A	A	G	C	A	T	G	T	A	C	A	G	T	A	G	T	T	T	A	T	A	T	A	T
		2	A	A	T	T	G	C	T	A	G	T	C	C	C	C	A	T	G	A	A	T	A	T	T	A	A	G	C	A	T	G	T	A	C	A	G	T	A	G	T	T	T	A	T	A	T	A	T
		3	A	A	T	T	G	C	T	A	G	T	C	C	C	C	A	T	G	A	A	T	A	T	T	A	A	G	C	A	T	G	T	A	C	A	G	T	A	G	T	T	T	A	T	A	T	A	T
		4	A	A	T	T	G	C	T	A	G	T	C	C	C	C	A	T	G	A	A	T	A	T	T	A	A	G	C	A	T	G	T	A	C	A	G	T	A	G	T	T	T	A	T	A	T	A	T
Cat_57	I	1	A	A	T	T	G	C	T	A	G	T	C	C	C	C	A	T	G	A	A	T	A	T	T	A	A	G	C	A	T	G	T	A	C	A	G	T	A	G	T	T	T	A	T	A	T	A	T
		2	A	A	T	T	G	C	T	A	G	T	C	C	C	C	A	T	G	A	A	T	A	T	T	A	A	G	C	A	T	G	T	A	C	A	G	T	A	G	T	T	T	A	T	A	T	A	T
		3	A	A	T	T	G	C	T	A	G	T	C	C	C	C	A	T	G	A	A	T	A	T	T	A	A	G	C	A	T	G	T	A	C	A	G	T	A	G	T	T	T	A	T	A	T	A	T
Cat_105	I	1	A	A	T	T	G	C	T	A	G	T	C	C	C	C	A	T	G	A	A	T	A	T	T	A	A	G	C	A	T	G	T	A	C	A	G	T	A	G	T	T	T	A	T	A	T	A	T
		2	A	A	T	T	G	C	T	A	G	T	C	C	C	C	A	T	G	A	A	T	A	T	T	A	A	G	C	A	T	G	T	A	C	A	G	T	A	G	T	T	T	A	T	A	T	A	T
		3	A	A	T	T	G	C	T	A	G	T	C	C	C	C	A	T	G	A	A	T	A	T	T	A	A	G	C	A	T	G	T	A	C	A	G	T	A	G	T	T	T	A	T	A	T	A	T
		4	A	A	T	T	G	C	T	A	G	T	C	C	C	C	A	T	G	A	A	T	A	T	T	A	A	G	C	A	T	G	T	A	C	A	G	T	A	G	T	T	T	A	T	A	T	A	T
Cat_66	I	1	A	A	T	T	G	C	T	A	G	T	C	C	C	C	A	T	G	A	A	T	A	T	T	A	A	G	C	A	T	G	T	A	C	A	G	T	A	G	T	T	T	A	T	A	T	A	T
		2	A	A	T	T	G	C	T	A	G	T	C	C	C	C	A	T	G	A	A	T	A	T	T	A	A	G	C	A	T	G	T	A	C	A	G	T	A	G	T	T	T	A	T	A	T	A	T
		3	A	A	T	T	G	C	T	A	G	T	C	C	C	C	A	T	G	A	A	T	A	T	T	A	A	G	C	A	T	G	T	A	C	A	G	T	A	G	T	T	T	A	T	A	T	A	T
		4	A	A	T	T	G	C	T	A	G	T	C	C	C	C	A	T	G	A	A	T	A	T	T	A	A	G	C	A	T	G	T	A	C	A	G	T	A	G	T	T	T	A	T	A	T	A	T
Cat_73	OL1	1	A	A	T	T	G	C	T	A	G	T	C	C	C	C	A	T	G	A	A	T	A	T	T	A	A	G	C	A	T	G	T	A	C	A	G	T	A	G	T	T	T	A	T	A	T	A	T
		2	A	A	T	T	G	C	T	A	G	T	C	C	C	C	A	T	G	A	A	T	A	T	T	A	A	G	C	A	T	G	T	A	C	A	G	T	A	G	T	T	T	A	T	A	T	A	T
		3	A	A	T	T	G	C	T	A	G	T	C	C	C	C	A	T	G	A	A	T	A	T	T	A	A	G	C	A	T	G	T	A	C	A	G	T	A	G	T	T	T	A	T	A	T	A	T
		4	A	A	T	T	G	C	T	A	G	T	C	C	C	C	A	T	G	A	A	T	A	T	T	A	A	G	C	A	T	G	T	A	C	A	G	T	A	G	T	T	T	A	T	A	T	A	T
		5	A	A	T	T	G	C	T	A	G	T	C	C	C	C	A	T	G	A	A	T	A	T	T	A	A	G	C	A	T	G	T	A	C	A	G	T	A	G	T	T	T	A	T	A	T	A	T
		6	A	A	T	T	G	C	T	A	G	T	C	C	C	C	A	T	G	A	A	T	A	T	T	A	A	G	C	A	T	G	T	A	C	A	G	T	A	G	T	T	T	A	T	A	T	A	T
NC_001700	H	Rs2a	A	A	T	T	G	C	T	A	G	T	C	C	C	C	A	T	G	A	A	T	A	T	T	A	A	G	C	A	T	G	T	A	C	A	G	G	A	G	T	T	T	A	T	A	T	A	T
		Rs2b	A	A	T	T	G	C	T	A	G	T	C	C	C	C	A	T	G	A	A	T	A	T	T	A	A	G	C	A	T	G	T	A	C	A	G	T	A	G	T	T	T	A	T	A	T	A	T
		Rs2c	A	A	T	T	G	C	T	A	G	T	C	C	C	C	A	T	G	A	A	T	A	T	T	A	A	G	C	A	T	G	T	A	C	A	G	T	A	G	T	T	T	A	T	A	T	A	T
Variant behaviours			A	A	T	T	G	C	T	A	G	T	C	C	C	C	A	T	G	A	A	T	A	T	T	A	A	G	C	A	T	G	T	A	C	A	G	T	A	G	T	T	T	A	T	A	T	A	T
		recurs		G	C							C																															i*
		spreads	G		C							C
		singletons				i*					A				T																											C			C
						*T insertion																																					*AT insertion
Absence of cat 52 RS2 sequence: PCR products were successfully obtained but after demultiplexing and filtering steps only 27 reads were obtained (average 636). Only 15 reads remained after length binning, for which amplicon_sorter could not generate a consensus sequence.
[truncated: 39 more columns]
